# Supplementary material for: Adversarial attack of sequence-free enhancer prediction identifies chromatin architecture
Source: Bioinformatics. 2025 Jun 24;41(7):btaf371. doi: 10.1093/bioinformatics/btaf371 (PMC12240468; doi:10.1093/bioinformatics/btaf371)
Supplement: btaf371_Supplementary_Data [file btaf371_supplementary_data.zip]

Archive with 8 entries (8 files):
- Supplementary_Table1_DataAccession.xlsx
- SFigure1.png
- SFigure2.png
- Supplementary_Table2_EnhancerEnrichment.xlsx
- SFigure4.png
- Supplementary_Table3_APSO-LargeNetwork.xlsx
- SFigure5.png
- SFigure3.png
