# Supplementary material for: Adversarial attack of sequence-free enhancer prediction identifies chromatin architecture
Source: Bioinformatics. 2025 Jun 24;41(7):btaf371. doi: 10.1093/bioinformatics/btaf371 (PMC12240468; doi:10.1093/bioinformatics/btaf371)
Supplement: btaf371_Supplementary_Data [file btaf371_supplementary_data.zip › Supplementary_Table1_DataAccession.xlsx]

## Sheet: Supplementary_Table_1
## Supplementary Table 1: Data accessions
# ENCODE datasets were downloaded directly from the ENCODE portal using the RESTful API. Nascent RNA data was downloaded from SRA and aligned and processed according to their respective publications
Target	Experiment type	Cellline	File type	Accession
-	ATAC-seq	A549	BED	ENCFF899OMR
-	ATAC-seq	K562	BED	ENCFF439EIO
-	ATAC-seq	MCF-7	BED	ENCFF333TAT
-	ATAC-seq	HepG2	BED	ENCFF821OEF
-	STARR-seq	K562	BAM	ENCFF848IIW
-	STARR-seq	HepG2	BAM	ENCFF427PXM
-	STARR-seq	MCF-7	BAM	ENCFF391WAQ
-	STARR-seq	A549	BAM	ENCFF060IFE
-	STARR-seq	Control	BAM	ENCFF807BAQ
-	STARR-seq	Control	BAM	ENCFF229JXT
Nascent RNA	PRO-seq	A549	FASTQ	SRX10323617
Nascent RNA	GRO-seq	HepG2	FASTQ	SRR5109940
Nascent RNA	PRO-seq	K562	FASTQ	SRP045616
Nascent RNA	PRO-seq	MCF-7	FASTQ	SRP096173
H3K4me3	ChIP-seq	K562	BAM	ENCFF236SNL
H3K4me3	ChIP-seq	K562	BAM	ENCFF661UGK
H3K27ac	ChIP-seq	K562	BAM	ENCFF301TVL
H3K27ac	ChIP-seq	K562	BAM	ENCFF879BWC
H3K36me3	ChIP-seq	K562	BAM	ENCFF594GRL
H3K36me3	ChIP-seq	K562	BAM	ENCFF925FDY
H3K27me3	ChIP-seq	K562	BAM	ENCFF392ZKG
H3K27me3	ChIP-seq	K562	BAM	ENCFF905CZD
H3K9me3	ChIP-seq	K562	BAM	ENCFF146NLP
H3K9me3	ChIP-seq	K562	BAM	ENCFF559DHZ
H3K4me1	ChIP-seq	K562	BAM	ENCFF580LGK
H3K4me1	ChIP-seq	K562	BAM	ENCFF778EZR
CTCF	ChIP-seq	K562	BAM	ENCFF198CVB
CTCF	ChIP-seq	K562	BAM	ENCFF488CXC
p300	ChIP-seq	K562	BAM	ENCFF200PYZ
p300	ChIP-seq	K562	BAM	ENCFF982AFE
POLR2A	ChIP-seq	K562	BAM	ENCFF201SIE
POLR2A	ChIP-seq	K562	BAM	ENCFF267TTN
H3K4me3	ChIP-seq	A549	BAM	ENCFF643FMK
H3K4me3	ChIP-seq	A549	BAM	ENCFF428UWO
H3K27ac	ChIP-seq	A549	BAM	ENCFF117TAC
H3K27ac	ChIP-seq	A549	BAM	ENCFF273YZW
H3K36me3	ChIP-seq	A549	BAM	ENCFF347QGE
H3K36me3	ChIP-seq	A549	BAM	ENCFF701IUT
H3K27me3	ChIP-seq	A549	BAM	ENCFF747ZKE
H3K27me3	ChIP-seq	A549	BAM	ENCFF168ZZS
H3K9me3	ChIP-seq	A549	BAM	ENCFF814CLG
H3K9me3	ChIP-seq	A549	BAM	ENCFF373CWT
H3K9me3	ChIP-seq	A549	BAM	ENCFF558ZGL
H3K4me1	ChIP-seq	A549	BAM	ENCFF189DIW
H3K4me1	ChIP-seq	A549	BAM	ENCFF843JEO
CTCF	ChIP-seq	A549	BAM	ENCFF280TYK
CTCF	ChIP-seq	A549	BAM	ENCFF835YDD
p300	ChIP-seq	A549	BAM	ENCFF040EMK
p300	ChIP-seq	A549	BAM	ENCFF138AMX
POLR2A	ChIP-seq	A549	BAM	ENCFF641ZJE
POLR2A	ChIP-seq	A549	BAM	ENCFF816DKP
H3K4me3	ChIP-seq	HepG2	BAM	ENCFF426UGV
H3K4me3	ChIP-seq	HepG2	BAM	ENCFF223DKE
H3K27ac	ChIP-seq	HepG2	BAM	ENCFF805KGN
H3K27ac	ChIP-seq	HepG2	BAM	ENCFF686HFQ
H3K36me3	ChIP-seq	HepG2	BAM	ENCFF211APO
H3K36me3	ChIP-seq	HepG2	BAM	ENCFF080RGC
H3K27me3	ChIP-seq	HepG2	BAM	ENCFF027OKJ
H3K27me3	ChIP-seq	HepG2	BAM	ENCFF369DOB
H3K9me3	ChIP-seq	HepG2	BAM	ENCFF693WQC
H3K9me3	ChIP-seq	HepG2	BAM	ENCFF562AOI
H3K4me1	ChIP-seq	HepG2	BAM	ENCFF256HMH
H3K4me1	ChIP-seq	HepG2	BAM	ENCFF372VZP
CTCF	ChIP-seq	HepG2	BAM	ENCFF012FMD
CTCF	ChIP-seq	HepG2	BAM	ENCFF487UUI
p300	ChIP-seq	HepG2	BAM	ENCFF352YDX
p300	ChIP-seq	HepG2	BAM	ENCFF953FZD
POLR2A	ChIP-seq	HepG2	BAM	ENCFF835GBL
POLR2A	ChIP-seq	HepG2	BAM	ENCFF845YGC
H3K4me3	ChIP-seq	MCF-7	BAM	ENCFF716OCC
H3K4me3	ChIP-seq	MCF-7	BAM	ENCFF371XST
H3K27ac	ChIP-seq	MCF-7	BAM	ENCFF692SZU
H3K27ac	ChIP-seq	MCF-7	BAM	ENCFF096GIM
H3K36me3	ChIP-seq	MCF-7	BAM	ENCFF747AWB
H3K36me3	ChIP-seq	MCF-7	BAM	ENCFF551PNK
H3K27me3	ChIP-seq	MCF-7	BAM	ENCFF744JQU
H3K27me3	ChIP-seq	MCF-7	BAM	ENCFF413QYQ
H3K9me3	ChIP-seq	MCF-7	BAM	ENCFF923NDP
H3K9me3	ChIP-seq	MCF-7	BAM	ENCFF909MGB
H3K4me1	ChIP-seq	MCF-7	BAM	ENCFF592EVS
H3K4me1	ChIP-seq	MCF-7	BAM	ENCFF748ISL
CTCF	ChIP-seq	MCF-7	BAM	ENCFF049OXC
CTCF	ChIP-seq	MCF-7	BAM	ENCFF959AJO
p300	ChIP-seq	MCF-7	BAM	ENCFF359OVO
p300	ChIP-seq	MCF-7	BAM	ENCFF596FSA
POLR2A	ChIP-seq	MCF-7	BAM	ENCFF191BDN
POLR2A	ChIP-seq	MCF-7	BAM	ENCFF193BNK
AFF1	ChIP-seq	K562	BAM	ENCFF221QNV
AGO1	ChIP-seq	K562	BAM	ENCFF184DGL
ARHGAP35	ChIP-seq	K562	BAM	ENCFF774BLA
ARID2	ChIP-seq	K562	BAM	ENCFF049RYY
ARID3A	ChIP-seq	K562	BAM	ENCFF663PBO
ARNT	ChIP-seq	K562	BAM	ENCFF286YRE
ASH1L	ChIP-seq	K562	BAM	ENCFF888VPU
ATF1	ChIP-seq	K562	BAM	ENCFF185RGV
ATF2	ChIP-seq	K562	BAM	ENCFF905GIF
ATF3	ChIP-seq	K562	BAM	ENCFF192OYM
ATF4	ChIP-seq	K562	BAM	ENCFF451VHC
ATF7	ChIP-seq	K562	BAM	ENCFF258PGD
BACH1	ChIP-seq	K562	BAM	ENCFF064OSK
BCLAF1	ChIP-seq	K562	BAM	ENCFF540QGI
BCOR	ChIP-seq	K562	BAM	ENCFF965TPR
BDP1	ChIP-seq	K562	BAM	ENCFF039NAG
BHLHE40	ChIP-seq	K562	BAM	ENCFF985AQS
BMI1	ChIP-seq	K562	BAM	ENCFF129OSS
BRD4	ChIP-seq	K562	BAM	ENCFF187HIQ
BRD9	ChIP-seq	K562	BAM	ENCFF869FZY
BRF1	ChIP-seq	K562	BAM	ENCFF743ATM
BRF2	ChIP-seq	K562	BAM	ENCFF451HJD
CBFA2T2	ChIP-seq	K562	BAM	ENCFF679KDY
CBFA2T3	ChIP-seq	K562	BAM	ENCFF956XDE
CBX1	ChIP-seq	K562	BAM	ENCFF516GNV
CBX2	ChIP-seq	K562	BAM	ENCFF282PVX
CBX3	ChIP-seq	K562	BAM	ENCFF949WIO
CBX5	ChIP-seq	K562	BAM	ENCFF715WCF
CBX8	ChIP-seq	K562	BAM	ENCFF400TMS
CC2D1A	ChIP-seq	K562	BAM	ENCFF387AXI
CCAR2	ChIP-seq	K562	BAM	ENCFF888SNS
CCNT2	ChIP-seq	K562	BAM	ENCFF556NOB
CDC5L	ChIP-seq	K562	BAM	ENCFF367PDH
CEBPB	ChIP-seq	K562	BAM	ENCFF016THF
CEBPG	ChIP-seq	K562	BAM	ENCFF344WOE
CEBPZ	ChIP-seq	K562	BAM	ENCFF476ENU
CHAMP1	ChIP-seq	K562	BAM	ENCFF511XSZ
CHD1	ChIP-seq	K562	BAM	ENCFF210JZL
CHD2	ChIP-seq	K562	BAM	ENCFF264KFY
CHD4	ChIP-seq	K562	BAM	ENCFF871KJZ
CHD7	ChIP-seq	K562	BAM	ENCFF719VML
CREB1	ChIP-seq	K562	BAM	ENCFF621SYN
CREB3	ChIP-seq	K562	BAM	ENCFF103EMZ
CREB3L1	ChIP-seq	K562	BAM	ENCFF430DGN
CREBBP	ChIP-seq	K562	BAM	ENCFF211DSN
CREM	ChIP-seq	K562	BAM	ENCFF055OGA
CSDE1	ChIP-seq	K562	BAM	ENCFF453AJC
CTBP1	ChIP-seq	K562	BAM	ENCFF342NYT
CTCF	ChIP-seq	K562	BAM	ENCFF834MPG
CTCFL	ChIP-seq	K562	BAM	ENCFF168QBJ
CUX1	ChIP-seq	K562	BAM	ENCFF507AZL
DACH1	ChIP-seq	K562	BAM	ENCFF795UCF
DDX20	ChIP-seq	K562	BAM	ENCFF052LSR
DEAF1	ChIP-seq	K562	BAM	ENCFF744BZM
DIDO1	ChIP-seq	K562	BAM	ENCFF723JMS
DNMT1	ChIP-seq	K562	BAM	ENCFF800SPS
DPF2	ChIP-seq	K562	BAM	ENCFF884ALE
E2F1	ChIP-seq	K562	BAM	ENCFF850TYI
E2F4	ChIP-seq	K562	BAM	ENCFF161EVY
E2F5	ChIP-seq	K562	BAM	ENCFF651GZG
E2F6	ChIP-seq	K562	BAM	ENCFF762JGN
E2F7	ChIP-seq	K562	BAM	ENCFF492AKX
E2F8	ChIP-seq	K562	BAM	ENCFF872VZY
E4F1	ChIP-seq	K562	BAM	ENCFF501IWC
EGR1	ChIP-seq	K562	BAM	ENCFF733LWW
EHMT2	ChIP-seq	K562	BAM	ENCFF295MZF
ELF1	ChIP-seq	K562	BAM	ENCFF272PDS
ELF4	ChIP-seq	K562	BAM	ENCFF711FOM
ELK1	ChIP-seq	K562	BAM	ENCFF215JGP
EP300	ChIP-seq	K562	BAM	ENCFF857UQA
ESRRA	ChIP-seq	K562	BAM	ENCFF776MDS
ETS1	ChIP-seq	K562	BAM	ENCFF829JOT
ETS2	ChIP-seq	K562	BAM	ENCFF028FZR
ETV1	ChIP-seq	K562	BAM	ENCFF314XNH
ETV6	ChIP-seq	K562	BAM	ENCFF779PUP
EZH2	ChIP-seq	K562	BAM	ENCFF178ARN
FIP1L1	ChIP-seq	K562	BAM	ENCFF713HMY
FOS	ChIP-seq	K562	BAM	ENCFF096FWU
FOSL1	ChIP-seq	K562	BAM	ENCFF909CRU
FOXA1	ChIP-seq	K562	BAM	ENCFF543GEC
FOXJ2	ChIP-seq	K562	BAM	ENCFF463XSJ
FOXK2	ChIP-seq	K562	BAM	ENCFF615TJI
FOXM1	ChIP-seq	K562	BAM	ENCFF904WAN
FUS	ChIP-seq	K562	BAM	ENCFF910EVL
GABPA	ChIP-seq	K562	BAM	ENCFF541JTJ
GABPB1	ChIP-seq	K562	BAM	ENCFF433JNU
GATA1	ChIP-seq	K562	BAM	ENCFF046XWJ
GATA2	ChIP-seq	K562	BAM	ENCFF852VET
GATAD2A	ChIP-seq	K562	BAM	ENCFF809IMJ
GTF2A2	ChIP-seq	K562	BAM	ENCFF279GID
GTF2B	ChIP-seq	K562	BAM	ENCFF529SYF
GTF2E2	ChIP-seq	K562	BAM	ENCFF213HFD
GTF2F1	ChIP-seq	K562	BAM	ENCFF873UDC
GTF3C2	ChIP-seq	K562	BAM	ENCFF441ZTT
H2AFZ	ChIP-seq	K562	BAM	ENCFF874SMO
H3K27ac	ChIP-seq	K562	BAM	ENCFF600THN
H3K27me3	ChIP-seq	K562	BAM	ENCFF954SSM
H3K36me3	ChIP-seq	K562	BAM	ENCFF594GRL
H3K4me1	ChIP-seq	K562	BAM	ENCFF839DZV
H3K4me2	ChIP-seq	K562	BAM	ENCFF446FUS
H3K4me3	ChIP-seq	K562	BAM	ENCFF855ZMQ
H3K79me2	ChIP-seq	K562	BAM	ENCFF711PLM
H3K9ac	ChIP-seq	K562	BAM	ENCFF149MXA
H3K9me1	ChIP-seq	K562	BAM	ENCFF302OEO
H3K9me3	ChIP-seq	K562	BAM	ENCFF104THG
H4K20me1	ChIP-seq	K562	BAM	ENCFF255QRL
HCFC1	ChIP-seq	K562	BAM	ENCFF751GYA
HDAC1	ChIP-seq	K562	BAM	ENCFF811USR
HDAC2	ChIP-seq	K562	BAM	ENCFF174BEG
HDAC6	ChIP-seq	K562	BAM	ENCFF572OUT
HDAC8	ChIP-seq	K562	BAM	ENCFF696DSL
HDGF	ChIP-seq	K562	BAM	ENCFF048ENA
HES1	ChIP-seq	K562	BAM	ENCFF443RIE
HINFP	ChIP-seq	K562	BAM	ENCFF464JBU
HLTF	ChIP-seq	K562	BAM	ENCFF941WJC
HMBOX1	ChIP-seq	K562	BAM	ENCFF958FBG
HMGN3	ChIP-seq	K562	BAM	ENCFF278IOG
HNRNPH1	ChIP-seq	K562	BAM	ENCFF529KQE
HNRNPK	ChIP-seq	K562	BAM	ENCFF695FSW
HNRNPL	ChIP-seq	K562	BAM	ENCFF151KOR
HNRNPLL	ChIP-seq	K562	BAM	ENCFF484FMV
HNRNPUL1	ChIP-seq	K562	BAM	ENCFF753ONA
ID3	ChIP-seq	K562	BAM	ENCFF427OAN
IKZF1	ChIP-seq	K562	BAM	ENCFF346TEK
ILK	ChIP-seq	K562	BAM	ENCFF630QVN
IRF1	ChIP-seq	K562	BAM	ENCFF878HZT
IRF2	ChIP-seq	K562	BAM	ENCFF279VZX
IRF9	ChIP-seq	K562	BAM	ENCFF702TSG
JUNB	ChIP-seq	K562	BAM	ENCFF938KYI
JUND	ChIP-seq	K562	BAM	ENCFF822SYN
JUN	ChIP-seq	K562	BAM	ENCFF440KHN
KAT2B	ChIP-seq	K562	BAM	ENCFF608YNF
KAT8	ChIP-seq	K562	BAM	ENCFF734RIO
KDM1A	ChIP-seq	K562	BAM	ENCFF560APS
KDM4B	ChIP-seq	K562	BAM	ENCFF003XKJ
KDM5B	ChIP-seq	K562	BAM	ENCFF398KRB
KLF13	ChIP-seq	K562	BAM	ENCFF818PSN
KLF16	ChIP-seq	K562	BAM	ENCFF538CZB
KLF1	ChIP-seq	K562	BAM	ENCFF458KJB
L3MBTL2	ChIP-seq	K562	BAM	ENCFF869KUB
LARP7	ChIP-seq	K562	BAM	ENCFF511GBG
MAFF	ChIP-seq	K562	BAM	ENCFF357TTD
MAFG	ChIP-seq	K562	BAM	ENCFF310TET
MAFK	ChIP-seq	K562	BAM	ENCFF862CNK
MAX	ChIP-seq	K562	BAM	ENCFF524LJC
MAZ	ChIP-seq	K562	BAM	ENCFF458AQI
MBD2	ChIP-seq	K562	BAM	ENCFF669CLI
MCM2	ChIP-seq	K562	BAM	ENCFF495DDB
MCM3	ChIP-seq	K562	BAM	ENCFF659SDQ
MCM5	ChIP-seq	K562	BAM	ENCFF946QWR
MCM7	ChIP-seq	K562	BAM	ENCFF809FJO
MEF2A	ChIP-seq	K562	BAM	ENCFF889XON
MEF2D	ChIP-seq	K562	BAM	ENCFF806LMQ
MEIS2	ChIP-seq	K562	BAM	ENCFF140UGA
MIER1	ChIP-seq	K562	BAM	ENCFF106YFZ
MITF	ChIP-seq	K562	BAM	ENCFF115SBT
MLLT1	ChIP-seq	K562	BAM	ENCFF532AZD
MNT	ChIP-seq	K562	BAM	ENCFF402KTJ
MTA1	ChIP-seq	K562	BAM	ENCFF631UTH
MTA2	ChIP-seq	K562	BAM	ENCFF685JFT
MXI1	ChIP-seq	K562	BAM	ENCFF544ITN
MYC	ChIP-seq	K562	BAM	ENCFF975ETI
MYNN	ChIP-seq	K562	BAM	ENCFF446UKV
NBN	ChIP-seq	K562	BAM	ENCFF829DUT
NCOA1	ChIP-seq	K562	BAM	ENCFF764UUY
NCOA4	ChIP-seq	K562	BAM	ENCFF107LBL
NCOR1	ChIP-seq	K562	BAM	ENCFF953CUF
NELFE	ChIP-seq	K562	BAM	ENCFF858ZKD
NEUROD1	ChIP-seq	K562	BAM	ENCFF117CNA
NFATC3	ChIP-seq	K562	BAM	ENCFF420LHE
NFE2	ChIP-seq	K562	BAM	ENCFF365TIT
NFE2L1	ChIP-seq	K562	BAM	ENCFF402YMJ
NFRKB	ChIP-seq	K562	BAM	ENCFF725MAW
NFXL1	ChIP-seq	K562	BAM	ENCFF841KRE
NFYA	ChIP-seq	K562	BAM	ENCFF576HLC
NFYB	ChIP-seq	K562	BAM	ENCFF737LSI
NKRF	ChIP-seq	K562	BAM	ENCFF532CPG
NONO	ChIP-seq	K562	BAM	ENCFF189WAM
NR2C2	ChIP-seq	K562	BAM	ENCFF944XWN
NR2F1	ChIP-seq	K562	BAM	ENCFF882HPQ
NR2F2	ChIP-seq	K562	BAM	ENCFF415JNN
NR2F6	ChIP-seq	K562	BAM	ENCFF698BVF
NR3C1	ChIP-seq	K562	BAM	ENCFF693ZXF
NR4A1	ChIP-seq	K562	BAM	ENCFF065IUE
NRF1	ChIP-seq	K562	BAM	ENCFF265VZX
NUFIP1	ChIP-seq	K562	BAM	ENCFF555MUX
PBX2	ChIP-seq	K562	BAM	ENCFF146SSP
PCBP1	ChIP-seq	K562	BAM	ENCFF781ERK
PCBP2	ChIP-seq	K562	BAM	ENCFF797TIR
PHB2	ChIP-seq	K562	BAM	ENCFF952MVO
PHF20	ChIP-seq	K562	BAM	ENCFF327PEC
PHF21A	ChIP-seq	K562	BAM	ENCFF264ZHB
PKNOX1	ChIP-seq	K562	BAM	ENCFF280YPC
PML	ChIP-seq	K562	BAM	ENCFF058QKX
POLR2A	ChIP-seq	K562	BAM	ENCFF473GBW
POLR2AphosphoS2	ChIP-seq	K562	BAM	ENCFF083UKK
POLR2AphosphoS5	ChIP-seq	K562	BAM	ENCFF571AWZ
POLR2B	ChIP-seq	K562	BAM	ENCFF749XXG
POLR2G	ChIP-seq	K562	BAM	ENCFF116IUC
POLR2H	ChIP-seq	K562	BAM	ENCFF561FZW
POLR3A	ChIP-seq	K562	BAM	ENCFF752EDG
POLR3G	ChIP-seq	K562	BAM	ENCFF618ILX
POU5F1	ChIP-seq	K562	BAM	ENCFF495SPQ
PRDM10	ChIP-seq	K562	BAM	ENCFF929XRV
PRMT5	ChIP-seq	K562	BAM	ENCFF141RKA
PRPF4	ChIP-seq	K562	BAM	ENCFF585GPW
PTBP1	ChIP-seq	K562	BAM	ENCFF111NWI
PTRF	ChIP-seq	K562	BAM	ENCFF891SKI
PTTG1	ChIP-seq	K562	BAM	ENCFF478CXS
PYGO2	ChIP-seq	K562	BAM	ENCFF876BHG
RAD21	ChIP-seq	K562	BAM	ENCFF019UJA
RAD51	ChIP-seq	K562	BAM	ENCFF333RHV
RBBP5	ChIP-seq	K562	BAM	ENCFF038PFT
RBFOX2	ChIP-seq	K562	BAM	ENCFF146CEH
RBM14	ChIP-seq	K562	BAM	ENCFF300XPS
RBM15	ChIP-seq	K562	BAM	ENCFF647WVU
RBM17	ChIP-seq	K562	BAM	ENCFF557XCY
RBM22	ChIP-seq	K562	BAM	ENCFF037VVL
RBM25	ChIP-seq	K562	BAM	ENCFF924YHM
RBM34	ChIP-seq	K562	BAM	ENCFF862AEO
RBM39	ChIP-seq	K562	BAM	ENCFF142ORQ
RCOR1	ChIP-seq	K562	BAM	ENCFF099UVQ
RELA	ChIP-seq	K562	BAM	ENCFF665TTI
REST	ChIP-seq	K562	BAM	ENCFF191OSK
RFX1	ChIP-seq	K562	BAM	ENCFF189DRH
RFX5	ChIP-seq	K562	BAM	ENCFF618OKT
RNF2	ChIP-seq	K562	BAM	ENCFF457PGP
RUNX1	ChIP-seq	K562	BAM	ENCFF525TFY
SAFB2	ChIP-seq	K562	BAM	ENCFF740BBY
SAFB	ChIP-seq	K562	BAM	ENCFF976LCQ
SAP30	ChIP-seq	K562	BAM	ENCFF060AKD
SETDB1	ChIP-seq	K562	BAM	ENCFF653VRH
SFPQ	ChIP-seq	K562	BAM	ENCFF255QGB
SIN3A	ChIP-seq	K562	BAM	ENCFF959UGG
SIRT6	ChIP-seq	K562	BAM	ENCFF321WQD
SIX5	ChIP-seq	K562	BAM	ENCFF540IOH
SMAD1	ChIP-seq	K562	BAM	ENCFF602NCQ
SMAD2	ChIP-seq	K562	BAM	ENCFF128YYU
SMAD5	ChIP-seq	K562	BAM	ENCFF697NFG
SMARCA4	ChIP-seq	K562	BAM	ENCFF116WFR
SMARCA5	ChIP-seq	K562	BAM	ENCFF352DHE
SMARCB1	ChIP-seq	K562	BAM	ENCFF773SPJ
SMARCC2	ChIP-seq	K562	BAM	ENCFF329KHT
SMARCE1	ChIP-seq	K562	BAM	ENCFF116IRE
SMC3	ChIP-seq	K562	BAM	ENCFF289XMA
SNIP1	ChIP-seq	K562	BAM	ENCFF661VFO
SNRNP70	ChIP-seq	K562	BAM	ENCFF507MYK
SOX6	ChIP-seq	K562	BAM	ENCFF251WJH
SP1	ChIP-seq	K562	BAM	ENCFF617EYG
SP2	ChIP-seq	K562	BAM	ENCFF126CVJ
SPI1	ChIP-seq	K562	BAM	ENCFF041NKM
SREBF1	ChIP-seq	K562	BAM	ENCFF595DTP
SRF	ChIP-seq	K562	BAM	ENCFF242MKA
SRSF1	ChIP-seq	K562	BAM	ENCFF906IHF
SRSF3	ChIP-seq	K562	BAM	ENCFF902SDQ
SRSF7	ChIP-seq	K562	BAM	ENCFF708FFD
SRSF9	ChIP-seq	K562	BAM	ENCFF323SRA
STAT5A	ChIP-seq	K562	BAM	ENCFF738MWT
SUPT5H	ChIP-seq	K562	BAM	ENCFF218WWJ
SUZ12	ChIP-seq	K562	BAM	ENCFF501VQD
TAF15	ChIP-seq	K562	BAM	ENCFF641HRH
TAF1	ChIP-seq	K562	BAM	ENCFF129MBA
TAF7	ChIP-seq	K562	BAM	ENCFF776THS
TAL1	ChIP-seq	K562	BAM	ENCFF304UTB
TARDBP	ChIP-seq	K562	BAM	ENCFF989IWZ
TBL1XR1	ChIP-seq	K562	BAM	ENCFF413WFT
TCF12	ChIP-seq	K562	BAM	ENCFF762OJZ
TCF7	ChIP-seq	K562	BAM	ENCFF310ATA
TCF7L2	ChIP-seq	K562	BAM	ENCFF718GEW
TEAD2	ChIP-seq	K562	BAM	ENCFF634WLV
TEAD4	ChIP-seq	K562	BAM	ENCFF595CXI
TFDP1	ChIP-seq	K562	BAM	ENCFF231PTB
THAP1	ChIP-seq	K562	BAM	ENCFF528NBY
TRIM24	ChIP-seq	K562	BAM	ENCFF792IXO
TRIM25	ChIP-seq	K562	BAM	ENCFF849EID
TRIM28	ChIP-seq	K562	BAM	ENCFF809WHG
TRIP13	ChIP-seq	K562	BAM	ENCFF542XCI
TSC22D4	ChIP-seq	K562	BAM	ENCFF587WEL
U2AF1	ChIP-seq	K562	BAM	ENCFF757WYD
U2AF2	ChIP-seq	K562	BAM	ENCFF126YFU
UBTF	ChIP-seq	K562	BAM	ENCFF612GKN
USF1	ChIP-seq	K562	BAM	ENCFF810QPW
USF2	ChIP-seq	K562	BAM	ENCFF526PJI
WHSC1	ChIP-seq	K562	BAM	ENCFF505RJR
XRCC4	ChIP-seq	K562	BAM	ENCFF354YGX
XRCC5	ChIP-seq	K562	BAM	ENCFF659FZC
YBX1	ChIP-seq	K562	BAM	ENCFF019PCQ
YBX3	ChIP-seq	K562	BAM	ENCFF905BYL
YY1	ChIP-seq	K562	BAM	ENCFF840DIN
ZBED1	ChIP-seq	K562	BAM	ENCFF522GGK
ZBTB11	ChIP-seq	K562	BAM	ENCFF323WRI
ZBTB2	ChIP-seq	K562	BAM	ENCFF131NUV
ZBTB33	ChIP-seq	K562	BAM	ENCFF953TQL
ZBTB40	ChIP-seq	K562	BAM	ENCFF026QOK
ZBTB5	ChIP-seq	K562	BAM	ENCFF166VLE
ZBTB7A	ChIP-seq	K562	BAM	ENCFF882LFZ
ZC3H11A	ChIP-seq	K562	BAM	ENCFF828TKZ
ZC3H8	ChIP-seq	K562	BAM	ENCFF858PHU
ZEB2	ChIP-seq	K562	BAM	ENCFF566ILV
ZFP36	ChIP-seq	K562	BAM	ENCFF170OHV
ZFP91	ChIP-seq	K562	BAM	ENCFF452NIA
ZFX	ChIP-seq	K562	BAM	ENCFF016PWZ
ZHX1	ChIP-seq	K562	BAM	ENCFF327DVH
ZKSCAN1	ChIP-seq	K562	BAM	ENCFF701WCH
ZKSCAN8	ChIP-seq	K562	BAM	ENCFF957IRA
ZMIZ1	ChIP-seq	K562	BAM	ENCFF810HNK
ZMYM3	ChIP-seq	K562	BAM	ENCFF881BAC
ZNF143	ChIP-seq	K562	BAM	ENCFF392KOC
ZNF146	ChIP-seq	K562	BAM	ENCFF917GFO
ZNF175	ChIP-seq	K562	BAM	ENCFF310KKY
ZNF184	ChIP-seq	K562	BAM	ENCFF875AXY
ZNF197	ChIP-seq	K562	BAM	ENCFF472DYQ
ZNF24	ChIP-seq	K562	BAM	ENCFF061WNM
ZNF263	ChIP-seq	K562	BAM	ENCFF429CFO
ZNF274	ChIP-seq	K562	BAM	ENCFF521WGD
ZNF280A	ChIP-seq	K562	BAM	ENCFF105QHT
ZNF282	ChIP-seq	K562	BAM	ENCFF842DWM
ZNF316	ChIP-seq	K562	BAM	ENCFF106NTB
ZNF318	ChIP-seq	K562	BAM	ENCFF669XDI
ZNF384	ChIP-seq	K562	BAM	ENCFF042BNY
ZNF395	ChIP-seq	K562	BAM	ENCFF972SZQ
ZNF407	ChIP-seq	K562	BAM	ENCFF715MQI
ZNF512	ChIP-seq	K562	BAM	ENCFF434SLE
ZNF584	ChIP-seq	K562	BAM	ENCFF138GIB
ZNF589	ChIP-seq	K562	BAM	ENCFF914KCN
ZNF639	ChIP-seq	K562	BAM	ENCFF020UIK
ZNF644	ChIP-seq	K562	BAM	ENCFF565KDH
ZNF740	ChIP-seq	K562	BAM	ENCFF134BTV
ZNF766	ChIP-seq	K562	BAM	ENCFF567LTN
ZNF83	ChIP-seq	K562	BAM	ENCFF756STT
ATF3	ChIP-seq	A549	BED	ENCFF851UTY
ATOH8	ChIP-seq	A549	BED	ENCFF520POQ
BCL3	ChIP-seq	A549	BED	ENCFF312HBF
BHLHE40	ChIP-seq	A549	BED	ENCFF808XJN
CBX2	ChIP-seq	A549	BED	ENCFF341HVV
CBX8	ChIP-seq	A549	BED	ENCFF330OCU
CEBPB	ChIP-seq	A549	BED	ENCFF155LGO
CHD2	ChIP-seq	A549	BED	ENCFF310IDS
CHD4	ChIP-seq	A549	BED	ENCFF669UYG
CREB1	ChIP-seq	A549	BED	ENCFF858ASA
CTCF	ChIP-seq	A549	BED	ENCFF015XGN
E2F6	ChIP-seq	A549	BED	ENCFF786NAO
EHF	ChIP-seq	A549	BED	ENCFF507RLU
EHMT2	ChIP-seq	A549	BED	ENCFF399ZUJ
ELF1	ChIP-seq	A549	BED	ENCFF169QCM
ELK1	ChIP-seq	A549	BED	ENCFF486IUH
EP300	ChIP-seq	A549	BED	ENCFF776TFX
ESRRA	ChIP-seq	A549	BED	ENCFF039TWK
ETS1	ChIP-seq	A549	BED	ENCFF390XVX
FOSB	ChIP-seq	A549	BED	ENCFF133ZSB
FOSL2	ChIP-seq	A549	BED	ENCFF298ZCT
FOXA1	ChIP-seq	A549	BED	ENCFF125JED
FOXA2	ChIP-seq	A549	BED	ENCFF686MSH
FOXF2	ChIP-seq	A549	BED	ENCFF109ADF
FOXS1	ChIP-seq	A549	BED	ENCFF016TWL
GABPA	ChIP-seq	A549	BED	ENCFF343BIK
GATA3	ChIP-seq	A549	BED	ENCFF517TKD
HDAC2	ChIP-seq	A549	BED	ENCFF169BSN
HES2	ChIP-seq	A549	BED	ENCFF209ZVL
HEYL	ChIP-seq	A549	BED	ENCFF876JKA
HMGA2	ChIP-seq	A549	BED	ENCFF835PIH
HMGXB4	ChIP-seq	A549	BED	ENCFF708HLM
HOXA7	ChIP-seq	A549	BED	ENCFF670UIE
HOXB13	ChIP-seq	A549	BED	ENCFF641ZFM
HOXB5	ChIP-seq	A549	BED	ENCFF634TZG
JUN	ChIP-seq	A549	BED	ENCFF723FTT
JUNB	ChIP-seq	A549	BED	ENCFF278BHW
JUND	ChIP-seq	A549	BED	ENCFF658HLG
KDM1A	ChIP-seq	A549	BED	ENCFF693LFI
KDM5A	ChIP-seq	A549	BED	ENCFF702XIF
MAFK	ChIP-seq	A549	BED	ENCFF129FEV
MAX	ChIP-seq	A549	BED	ENCFF713RHL
MAZ	ChIP-seq	A549	BED	ENCFF652DIB
MYC	ChIP-seq	A549	BED	ENCFF598BZD
NFE2L2	ChIP-seq	A549	BED	ENCFF373NIO
NPAS2	ChIP-seq	A549	BED	ENCFF011GNA
NR2E3	ChIP-seq	A549	BED	ENCFF404ASR
NR3C1	ChIP-seq	A549	BED	ENCFF567KLR
NR5A2	ChIP-seq	A549	BED	ENCFF507JZI
PBX1	ChIP-seq	A549	BED	ENCFF992LDJ
PBX3	ChIP-seq	A549	BED	ENCFF656HFI
PHF8	ChIP-seq	A549	BED	ENCFF307JCM
POLR2A	ChIP-seq	A549	BED	ENCFF681MRC
POLR2AphosphoS2	ChIP-seq	A549	BED	ENCFF215KQQ
PRDM1	ChIP-seq	A549	BED	ENCFF719BHI
RAD21	ChIP-seq	A549	BED	ENCFF525EGX
RARB	ChIP-seq	A549	BED	ENCFF201DBE
RCOR1	ChIP-seq	A549	BED	ENCFF993WZP
REST	ChIP-seq	A549	BED	ENCFF107EWI
RFX5	ChIP-seq	A549	BED	ENCFF179WDI
RNF2	ChIP-seq	A549	BED	ENCFF469DNJ
SIN3A	ChIP-seq	A549	BED	ENCFF818RYF
SIX5	ChIP-seq	A549	BED	ENCFF868TYP
SMC3	ChIP-seq	A549	BED	ENCFF511SKA
SP1	ChIP-seq	A549	BED	ENCFF110OZO
SREBF1	ChIP-seq	A549	BED	ENCFF486BXB
SREBF2	ChIP-seq	A549	BED	ENCFF716VWY
TAF1	ChIP-seq	A549	BED	ENCFF886KDK
TCF12	ChIP-seq	A549	BED	ENCFF228CDD
TEAD4	ChIP-seq	A549	BED	ENCFF766VUQ
TFCP2L1	ChIP-seq	A549	BED	ENCFF679WUD
TP53	ChIP-seq	A549	BED	ENCFF699UTZ
TP63	ChIP-seq	A549	BED	ENCFF669RAT
USF1	ChIP-seq	A549	BED	ENCFF003TVC
USF2	ChIP-seq	A549	BED	ENCFF593EOW
YY1	ChIP-seq	A549	BED	ENCFF567CJH
ZBTB33	ChIP-seq	A549	BED	ENCFF593ZJA
ZC3H11A	ChIP-seq	A549	BED	ENCFF390AZA
ZFP36	ChIP-seq	A549	BED	ENCFF137JHO
ZNF302	ChIP-seq	A549	BED	ENCFF857LEC
ZNF624	ChIP-seq	A549	BED	ENCFF439SWX
ZSCAN20	ChIP-seq	A549	BED	ENCFF079MYL
ADNP	ChIP-seq	HepG2	BED	ENCFF162UZN
AFF4	ChIP-seq	HepG2	BED	ENCFF026PPP
AGO1	ChIP-seq	HepG2	BED	ENCFF627BHP
AGO2	ChIP-seq	HepG2	BED	ENCFF348MDS
AHDC1	ChIP-seq	HepG2	BED	ENCFF048HNT
AHR	ChIP-seq	HepG2	BED	ENCFF868LEZ
AKAP8	ChIP-seq	HepG2	BED	ENCFF716HAB
AKAP8L	ChIP-seq	HepG2	BED	ENCFF786UOS
AKNA	ChIP-seq	HepG2	BED	ENCFF411GOS
ARHGAP35	ChIP-seq	HepG2	BED	ENCFF639APT
ARID2	ChIP-seq	HepG2	BED	ENCFF165MOD
ARID3A	ChIP-seq	HepG2	BED	ENCFF536DJU
ARID4A	ChIP-seq	HepG2	BED	ENCFF258MNE
ARID4B	ChIP-seq	HepG2	BED	ENCFF492BXK
ARID5B	ChIP-seq	HepG2	BED	ENCFF477OUI
ARNT	ChIP-seq	HepG2	BED	ENCFF074XQR
ARNT2	ChIP-seq	HepG2	BED	ENCFF431BYW
ARNTL	ChIP-seq	HepG2	BED	ENCFF588WBI
ASH2L	ChIP-seq	HepG2	BED	ENCFF230OBH
ATAD3A	ChIP-seq	HepG2	BED	ENCFF585SZT
ATF1	ChIP-seq	HepG2	BED	ENCFF914IWA
ATF2	ChIP-seq	HepG2	BED	ENCFF994LMJ
ATF3	ChIP-seq	HepG2	BED	ENCFF440JOS
ATF4	ChIP-seq	HepG2	BED	ENCFF885VKD
ATF5	ChIP-seq	HepG2	BED	ENCFF482BEV
ATF6	ChIP-seq	HepG2	BED	ENCFF463GXC
ATF7	ChIP-seq	HepG2	BED	ENCFF788ONH
ATF7-NPFF	ChIP-seq	HepG2	BED	ENCFF172LIW
ATM	ChIP-seq	HepG2	BED	ENCFF187WJM
ATRX	ChIP-seq	HepG2	BED	ENCFF998FLA
BATF2	ChIP-seq	HepG2	BED	ENCFF950HXZ
BAZ2A	ChIP-seq	HepG2	BED	ENCFF455PZT
BCL3	ChIP-seq	HepG2	BED	ENCFF424FZS
BCL6	ChIP-seq	HepG2	BED	ENCFF422TZK
BCLAF1	ChIP-seq	HepG2	BED	ENCFF022GRJ
BHLHA15	ChIP-seq	HepG2	BED	ENCFF310TQK
BHLHE40	ChIP-seq	HepG2	BED	ENCFF776PGI
BORCS8-MEF2B	ChIP-seq	HepG2	BED	ENCFF610WQK
BRCA1	ChIP-seq	HepG2	BED	ENCFF445RVR
BRD4	ChIP-seq	HepG2	BED	ENCFF921PQB
BRF2	ChIP-seq	HepG2	BED	ENCFF647CDO
CAMTA2	ChIP-seq	HepG2	BED	ENCFF333PIQ
CBFB	ChIP-seq	HepG2	BED	ENCFF951CCL
CBX1	ChIP-seq	HepG2	BED	ENCFF566PBY
CBX2	ChIP-seq	HepG2	BED	ENCFF598QRD
CBX5	ChIP-seq	HepG2	BED	ENCFF486LNN
CC2D1A	ChIP-seq	HepG2	BED	ENCFF502SCY
CCAR2	ChIP-seq	HepG2	BED	ENCFF504CCV
CCDC6	ChIP-seq	HepG2	BED	ENCFF615SJG
CEBPA	ChIP-seq	HepG2	BED	ENCFF260FYO
CEBPB	ChIP-seq	HepG2	BED	ENCFF301CNM
CEBPD	ChIP-seq	HepG2	BED	ENCFF929XBL
CEBPG	ChIP-seq	HepG2	BED	ENCFF951QPJ
CEBPZ	ChIP-seq	HepG2	BED	ENCFF250DNU
CENPBD1	ChIP-seq	HepG2	BED	ENCFF456EDK
CENPT	ChIP-seq	HepG2	BED	ENCFF991RMN
CENPX	ChIP-seq	HepG2	BED	ENCFF821HRB
CERS6	ChIP-seq	HepG2	BED	ENCFF209MHH
CHCHD3	ChIP-seq	HepG2	BED	ENCFF445CZX
CHD2	ChIP-seq	HepG2	BED	ENCFF102ZOU
CHD4	ChIP-seq	HepG2	BED	ENCFF691DTG
CREB1	ChIP-seq	HepG2	BED	ENCFF314KET
CREB3	ChIP-seq	HepG2	BED	ENCFF767ZRB
CREBL2	ChIP-seq	HepG2	BED	ENCFF857BXY
CREM	ChIP-seq	HepG2	BED	ENCFF871PDU
CSRNP1	ChIP-seq	HepG2	BED	ENCFF330OKC
CSRNP2	ChIP-seq	HepG2	BED	ENCFF254ZSQ
CTCF	ChIP-seq	HepG2	BED	ENCFF612ZUY
DBP	ChIP-seq	HepG2	BED	ENCFF544WSX
DDIT3	ChIP-seq	HepG2	BED	ENCFF659PQJ
DLX6	ChIP-seq	HepG2	BED	ENCFF707SJC
DMAP1	ChIP-seq	HepG2	BED	ENCFF620CHN
DMTF1	ChIP-seq	HepG2	BED	ENCFF598CBU
DNMT1	ChIP-seq	HepG2	BED	ENCFF622GUA
DNMT3B	ChIP-seq	HepG2	BED	ENCFF469JVY
DPF2	ChIP-seq	HepG2	BED	ENCFF007COI
DR1	ChIP-seq	HepG2	BED	ENCFF485CTI
DRAP1	ChIP-seq	HepG2	BED	ENCFF815SBJ
DZIP1	ChIP-seq	HepG2	BED	ENCFF015STD
E2F1	ChIP-seq	HepG2	BED	ENCFF049BWK
E2F2	ChIP-seq	HepG2	BED	ENCFF372PXU
E2F4	ChIP-seq	HepG2	BED	ENCFF245XOL
E2F5	ChIP-seq	HepG2	BED	ENCFF732NHA
E2F8	ChIP-seq	HepG2	BED	ENCFF603NUV
EEA1	ChIP-seq	HepG2	BED	ENCFF217STG
EED	ChIP-seq	HepG2	BED	ENCFF405LDS
EGR1	ChIP-seq	HepG2	BED	ENCFF603PUS
EHMT2	ChIP-seq	HepG2	BED	ENCFF855VUF
ELF1	ChIP-seq	HepG2	BED	ENCFF840RWO
ELF3	ChIP-seq	HepG2	BED	ENCFF600JNK
ELF4	ChIP-seq	HepG2	BED	ENCFF488DML
ELK1	ChIP-seq	HepG2	BED	ENCFF399YOO
ELK4	ChIP-seq	HepG2	BED	ENCFF890ZHY
EP300	ChIP-seq	HepG2	BED	ENCFF393LUP
ERF	ChIP-seq	HepG2	BED	ENCFF009CVQ
ESRRA	ChIP-seq	HepG2	BED	ENCFF770RAR
ETS1	ChIP-seq	HepG2	BED	ENCFF191NVV
ETV4	ChIP-seq	HepG2	BED	ENCFF624RGO
ETV5	ChIP-seq	HepG2	BED	ENCFF712HHN
ETV6	ChIP-seq	HepG2	BED	ENCFF387KML
EZH2	ChIP-seq	HepG2	BED	ENCFF521AKL
FBXL19	ChIP-seq	HepG2	BED	ENCFF643XUN
FIP1L1	ChIP-seq	HepG2	BED	ENCFF390VZU
FLYWCH1	ChIP-seq	HepG2	BED	ENCFF245TLY
FOSL1	ChIP-seq	HepG2	BED	ENCFF497SIC
FOSL2	ChIP-seq	HepG2	BED	ENCFF401HSI
FOXA1	ChIP-seq	HepG2	BED	ENCFF011QFM
FOXA2	ChIP-seq	HepG2	BED	ENCFF759YCY
FOXA3	ChIP-seq	HepG2	BED	ENCFF251TUO
FOXC1	ChIP-seq	HepG2	BED	ENCFF942JZO
FOXJ3	ChIP-seq	HepG2	BED	ENCFF548ZQR
FOXK1	ChIP-seq	HepG2	BED	ENCFF605GXY
FOXK2	ChIP-seq	HepG2	BED	ENCFF260APL
FOXM1	ChIP-seq	HepG2	BED	ENCFF567QWP
FOXO1	ChIP-seq	HepG2	BED	ENCFF331BSI
FOXO4	ChIP-seq	HepG2	BED	ENCFF318CUZ
FOXP1	ChIP-seq	HepG2	BED	ENCFF862ZEX
FOXP4	ChIP-seq	HepG2	BED	ENCFF163LGN
FOXQ1	ChIP-seq	HepG2	BED	ENCFF811LFF
FUBP1	ChIP-seq	HepG2	BED	ENCFF139XIZ
FUBP3	ChIP-seq	HepG2	BED	ENCFF953FNE
FUS	ChIP-seq	HepG2	BED	ENCFF682NJA
GABPA	ChIP-seq	HepG2	BED	ENCFF652FKO
GABPB1	ChIP-seq	HepG2	BED	ENCFF217XUD
GATA2	ChIP-seq	HepG2	BED	ENCFF409YKQ
GATA4	ChIP-seq	HepG2	BED	ENCFF154VTV
GATAD1	ChIP-seq	HepG2	BED	ENCFF060REJ
GATAD2A	ChIP-seq	HepG2	BED	ENCFF158BJH
GATAD2B	ChIP-seq	HepG2	BED	ENCFF659FLZ
GFI1	ChIP-seq	HepG2	BED	ENCFF999HNJ
GLI4	ChIP-seq	HepG2	BED	ENCFF802VTG
GLMP	ChIP-seq	HepG2	BED	ENCFF745JFN
GLYR1	ChIP-seq	HepG2	BED	ENCFF270ONC
GMEB1	ChIP-seq	HepG2	BED	ENCFF004QJZ
GMEB2	ChIP-seq	HepG2	BED	ENCFF378GRS
GPBP1L1	ChIP-seq	HepG2	BED	ENCFF019SZJ
GPN1	ChIP-seq	HepG2	BED	ENCFF955LND
GRHL1	ChIP-seq	HepG2	BED	ENCFF359DKY
GTF2F1	ChIP-seq	HepG2	BED	ENCFF171VVS
GTF3A	ChIP-seq	HepG2	BED	ENCFF413CKX
GZF1	ChIP-seq	HepG2	BED	ENCFF190LEQ
HBP1	ChIP-seq	HepG2	BED	ENCFF165EYN
HCFC1	ChIP-seq	HepG2	BED	ENCFF129SBX
HDAC1	ChIP-seq	HepG2	BED	ENCFF133VHU
HDAC2	ChIP-seq	HepG2	BED	ENCFF902BKY
HDAC6	ChIP-seq	HepG2	BED	ENCFF338JHW
HES4	ChIP-seq	HepG2	BED	ENCFF714AQQ
HHEX	ChIP-seq	HepG2	BED	ENCFF836QUB
HIC2	ChIP-seq	HepG2	BED	ENCFF642BLI
HINFP	ChIP-seq	HepG2	BED	ENCFF445FCL
HIVEP1	ChIP-seq	HepG2	BED	ENCFF076ESL
HLF	ChIP-seq	HepG2	BED	ENCFF264GAF
HMG20A	ChIP-seq	HepG2	BED	ENCFF156UNQ
HMG20B	ChIP-seq	HepG2	BED	ENCFF517FAL
HMGA1	ChIP-seq	HepG2	BED	ENCFF490TYP
HMGXB3	ChIP-seq	HepG2	BED	ENCFF684UHQ
HMGXB4	ChIP-seq	HepG2	BED	ENCFF529NGU
HNF1A	ChIP-seq	HepG2	BED	ENCFF800QTO
HNF1B	ChIP-seq	HepG2	BED	ENCFF022QCK
HNF4A	ChIP-seq	HepG2	BED	ENCFF356ZVN
HNF4G	ChIP-seq	HepG2	BED	ENCFF123FQW
HNRNPH1	ChIP-seq	HepG2	BED	ENCFF055HMB
HNRNPK	ChIP-seq	HepG2	BED	ENCFF035OPG
HNRNPL	ChIP-seq	HepG2	BED	ENCFF656VUG
HNRNPLL	ChIP-seq	HepG2	BED	ENCFF463QUS
HNRNPUL1	ChIP-seq	HepG2	BED	ENCFF349MFA
HOMEZ	ChIP-seq	HepG2	BED	ENCFF974SGQ
HOXA10	ChIP-seq	HepG2	BED	ENCFF798IVN
HOXA3	ChIP-seq	HepG2	BED	ENCFF753OCA
HOXA5	ChIP-seq	HepG2	BED	ENCFF385DPO
HOXA7	ChIP-seq	HepG2	BED	ENCFF701NLW
HOXA9	ChIP-seq	HepG2	BED	ENCFF688UTO
HOXD1	ChIP-seq	HepG2	BED	ENCFF647VJL
HSF1	ChIP-seq	HepG2	BED	ENCFF682ESJ
HSF2	ChIP-seq	HepG2	BED	ENCFF062UNZ
IKZF1	ChIP-seq	HepG2	BED	ENCFF682RGC
IKZF4	ChIP-seq	HepG2	BED	ENCFF948XVV
IKZF5	ChIP-seq	HepG2	BED	ENCFF371LUB
IRF1	ChIP-seq	HepG2	BED	ENCFF368IYV
IRF2	ChIP-seq	HepG2	BED	ENCFF992KZC
IRF3	ChIP-seq	HepG2	BED	ENCFF619GRL
IRF5	ChIP-seq	HepG2	BED	ENCFF827VMW
IRF9	ChIP-seq	HepG2	BED	ENCFF141IMM
IRX3	ChIP-seq	HepG2	BED	ENCFF784ICI
ISL2	ChIP-seq	HepG2	BED	ENCFF308RXD
ISX	ChIP-seq	HepG2	BED	ENCFF872DSQ
JARID2	ChIP-seq	HepG2	BED	ENCFF161TZL
JDP2	ChIP-seq	HepG2	BED	ENCFF552XOP
JRK	ChIP-seq	HepG2	BED	ENCFF674BRV
JUN	ChIP-seq	HepG2	BED	ENCFF079UOJ
JUNB	ChIP-seq	HepG2	BED	ENCFF828TUW
JUND	ChIP-seq	HepG2	BED	ENCFF562YSV
KAT2B	ChIP-seq	HepG2	BED	ENCFF132RKR
KAT7	ChIP-seq	HepG2	BED	ENCFF199NUD
KAT8	ChIP-seq	HepG2	BED	ENCFF197YSM
KDM1A	ChIP-seq	HepG2	BED	ENCFF439CGG
KDM2A	ChIP-seq	HepG2	BED	ENCFF902PJA
KDM3A	ChIP-seq	HepG2	BED	ENCFF906HIO
KDM4B	ChIP-seq	HepG2	BED	ENCFF361JRX
KDM5A	ChIP-seq	HepG2	BED	ENCFF574LUU
KDM5B	ChIP-seq	HepG2	BED	ENCFF595TJC
KDM6A	ChIP-seq	HepG2	BED	ENCFF376CUV
KIAA2018	ChIP-seq	HepG2	BED	ENCFF854ZPK
KLF11	ChIP-seq	HepG2	BED	ENCFF760HXD
KLF12	ChIP-seq	HepG2	BED	ENCFF124UUN
KLF13	ChIP-seq	HepG2	BED	ENCFF494FXL
KLF15	ChIP-seq	HepG2	BED	ENCFF663PTR
KLF16	ChIP-seq	HepG2	BED	ENCFF257BGF
KLF6	ChIP-seq	HepG2	BED	ENCFF290IVM
KLF9	ChIP-seq	HepG2	BED	ENCFF073UWB
KMT2A	ChIP-seq	HepG2	BED	ENCFF644EPI
KMT2B	ChIP-seq	HepG2	BED	ENCFF630HYZ
LBX2	ChIP-seq	HepG2	BED	ENCFF918TGZ
LCOR	ChIP-seq	HepG2	BED	ENCFF453UVV
LCORL	ChIP-seq	HepG2	BED	ENCFF413PEE
LIN54	ChIP-seq	HepG2	BED	ENCFF582HAZ
LRRFIP1	ChIP-seq	HepG2	BED	ENCFF765MRZ
MAF1	ChIP-seq	HepG2	BED	ENCFF976LBY
MAFF	ChIP-seq	HepG2	BED	ENCFF005YUC
MAFG	ChIP-seq	HepG2	BED	ENCFF944IDN
MAFK	ChIP-seq	HepG2	BED	ENCFF458PBB
MATR3	ChIP-seq	HepG2	BED	ENCFF241YGM
MAX	ChIP-seq	HepG2	BED	ENCFF140PUO
MAZ	ChIP-seq	HepG2	BED	ENCFF086ZTC
MBD1	ChIP-seq	HepG2	BED	ENCFF510QJE
MBD4	ChIP-seq	HepG2	BED	ENCFF551CCD
MBNL3	ChIP-seq	HepG2	BED	ENCFF773HRY
MED1	ChIP-seq	HepG2	BED	ENCFF493UFO
MED13	ChIP-seq	HepG2	BED	ENCFF003HBS
MED8	ChIP-seq	HepG2	BED	ENCFF990ZAB
MEF2A	ChIP-seq	HepG2	BED	ENCFF938PFW
MEF2D	ChIP-seq	HepG2	BED	ENCFF407WPM
MEIS1	ChIP-seq	HepG2	BED	ENCFF546OSE
MEIS2	ChIP-seq	HepG2	BED	ENCFF647OBG
MGA	ChIP-seq	HepG2	BED	ENCFF774KWE
MIER2	ChIP-seq	HepG2	BED	ENCFF589GHP
MIER3	ChIP-seq	HepG2	BED	ENCFF563KSY
MIXL1	ChIP-seq	HepG2	BED	ENCFF831MUI
MLLT10	ChIP-seq	HepG2	BED	ENCFF748SGP
MLX	ChIP-seq	HepG2	BED	ENCFF132AJP
MLXIP	ChIP-seq	HepG2	BED	ENCFF780JTP
MNT	ChIP-seq	HepG2	BED	ENCFF257JVF
MNX1	ChIP-seq	HepG2	BED	ENCFF958FYM
MTA1	ChIP-seq	HepG2	BED	ENCFF381WCL
MTA3	ChIP-seq	HepG2	BED	ENCFF093AZT
MTERF2	ChIP-seq	HepG2	BED	ENCFF492FGH
MTERF4	ChIP-seq	HepG2	BED	ENCFF417LFH
MTF1	ChIP-seq	HepG2	BED	ENCFF502QZR
MTF2	ChIP-seq	HepG2	BED	ENCFF620YHG
MXD1	ChIP-seq	HepG2	BED	ENCFF835WKW
MXD3	ChIP-seq	HepG2	BED	ENCFF372DFI
MXD4	ChIP-seq	HepG2	BED	ENCFF882JOB
MXI1	ChIP-seq	HepG2	BED	ENCFF599KZZ
MYBL2	ChIP-seq	HepG2	BED	ENCFF904DOZ
MYC	ChIP-seq	HepG2	BED	ENCFF239IMY
MYNN	ChIP-seq	HepG2	BED	ENCFF048GXO
MYPOP	ChIP-seq	HepG2	BED	ENCFF302AZX
MYRF	ChIP-seq	HepG2	BED	ENCFF351COM
MZF1	ChIP-seq	HepG2	BED	ENCFF689CDE
NACC2	ChIP-seq	HepG2	BED	ENCFF551WCN
NAIF1	ChIP-seq	HepG2	BED	ENCFF287TUA
NBN	ChIP-seq	HepG2	BED	ENCFF052NNP
NCOA1	ChIP-seq	HepG2	BED	ENCFF399LOS
NCOA2	ChIP-seq	HepG2	BED	ENCFF974NTF
NCOA5	ChIP-seq	HepG2	BED	ENCFF312YZB
NCOR1	ChIP-seq	HepG2	BED	ENCFF878YXY
NFAT5	ChIP-seq	HepG2	BED	ENCFF069YFV
NFATC3	ChIP-seq	HepG2	BED	ENCFF482JEG
NFE2	ChIP-seq	HepG2	BED	ENCFF306ZFX
NFE2L1	ChIP-seq	HepG2	BED	ENCFF620OUT
NFE2L2	ChIP-seq	HepG2	BED	ENCFF130LVT
NFIA	ChIP-seq	HepG2	BED	ENCFF561XGT
NFIB	ChIP-seq	HepG2	BED	ENCFF127ZZG
NFIC	ChIP-seq	HepG2	BED	ENCFF611FIV
NFIL3	ChIP-seq	HepG2	BED	ENCFF489SJO
NFKB2	ChIP-seq	HepG2	BED	ENCFF687TJX
NFKBIZ	ChIP-seq	HepG2	BED	ENCFF399AJX
NFRKB	ChIP-seq	HepG2	BED	ENCFF041YZV
NFYA	ChIP-seq	HepG2	BED	ENCFF166QJY
NFYB	ChIP-seq	HepG2	BED	ENCFF257CCO
NFYC	ChIP-seq	HepG2	BED	ENCFF061ZIT
NKX3-1	ChIP-seq	HepG2	BED	ENCFF435AEQ
NONO	ChIP-seq	HepG2	BED	ENCFF509LCC
NPAS2	ChIP-seq	HepG2	BED	ENCFF744HGY
NR0B2	ChIP-seq	HepG2	BED	ENCFF996LQH
NR1H2	ChIP-seq	HepG2	BED	ENCFF216ISR
NR2C2	ChIP-seq	HepG2	BED	ENCFF760KQS
NR2F1	ChIP-seq	HepG2	BED	ENCFF125ABN
NR2F2	ChIP-seq	HepG2	BED	ENCFF804MKP
NR2F6	ChIP-seq	HepG2	BED	ENCFF350CKI
NR3C1	ChIP-seq	HepG2	BED	ENCFF532RTY
NR5A1	ChIP-seq	HepG2	BED	ENCFF510SAT
NRF1	ChIP-seq	HepG2	BED	ENCFF308STQ
NRL	ChIP-seq	HepG2	BED	ENCFF233BHX
ONECUT1	ChIP-seq	HepG2	BED	ENCFF919ZSN
ONECUT2	ChIP-seq	HepG2	BED	ENCFF417HLM
PAF1	ChIP-seq	HepG2	BED	ENCFF252CVY
PATZ1	ChIP-seq	HepG2	BED	ENCFF174JHS
PAWR	ChIP-seq	HepG2	BED	ENCFF165IYE
PAX8	ChIP-seq	HepG2	BED	ENCFF748IDH
PAXIP1	ChIP-seq	HepG2	BED	ENCFF825TUP
PBX2	ChIP-seq	HepG2	BED	ENCFF700GPU
PBX3	ChIP-seq	HepG2	BED	ENCFF672RKS
PCBP1	ChIP-seq	HepG2	BED	ENCFF496SMN
PCBP2	ChIP-seq	HepG2	BED	ENCFF642XRH
PHB2	ChIP-seq	HepG2	BED	ENCFF894XVP
PHF20	ChIP-seq	HepG2	BED	ENCFF635XBX
PHF21A	ChIP-seq	HepG2	BED	ENCFF682RGD
PHF5A	ChIP-seq	HepG2	BED	ENCFF695VVI
PHF8	ChIP-seq	HepG2	BED	ENCFF202WIO
PIN1	ChIP-seq	HepG2	BED	ENCFF786YUS
PITX1	ChIP-seq	HepG2	BED	ENCFF954EXR
PLRG1	ChIP-seq	HepG2	BED	ENCFF873OHG
PLSCR1	ChIP-seq	HepG2	BED	ENCFF991XSG
POGK	ChIP-seq	HepG2	BED	ENCFF335VPW
POGZ	ChIP-seq	HepG2	BED	ENCFF175FFY
POLR2A	ChIP-seq	HepG2	BED	ENCFF354VWZ
POLR2AphosphoS2	ChIP-seq	HepG2	BED	ENCFF424GKS
POLR2AphosphoS5	ChIP-seq	HepG2	BED	ENCFF137ZTF
POLR2G	ChIP-seq	HepG2	BED	ENCFF485SII
POU2F1	ChIP-seq	HepG2	BED	ENCFF804WYO
PPARG	ChIP-seq	HepG2	BED	ENCFF567JIZ
PPARGC1A	ChIP-seq	HepG2	BED	ENCFF096EUR
PRDM10	ChIP-seq	HepG2	BED	ENCFF668GIP
PRDM15	ChIP-seq	HepG2	BED	ENCFF486MHG
PRDM4	ChIP-seq	HepG2	BED	ENCFF666ISN
PREB	ChIP-seq	HepG2	BED	ENCFF249NCB
PRMT3	ChIP-seq	HepG2	BED	ENCFF726AMU
PROX1	ChIP-seq	HepG2	BED	ENCFF162YBD
PRPF4	ChIP-seq	HepG2	BED	ENCFF692TRI
PTBP1	ChIP-seq	HepG2	BED	ENCFF803CWD
RAD21	ChIP-seq	HepG2	BED	ENCFF155CEQ
RAD51	ChIP-seq	HepG2	BED	ENCFF387PJU
RARA	ChIP-seq	HepG2	BED	ENCFF016YNQ
RARG	ChIP-seq	HepG2	BED	ENCFF909XQR
RBAK	ChIP-seq	HepG2	BED	ENCFF080TIX
RBFOX2	ChIP-seq	HepG2	BED	ENCFF833VNB
RBM22	ChIP-seq	HepG2	BED	ENCFF457BJI
RBM39	ChIP-seq	HepG2	BED	ENCFF796LVD
RBPJ	ChIP-seq	HepG2	BED	ENCFF762NCU
RCOR1	ChIP-seq	HepG2	BED	ENCFF022KBD
RCOR2	ChIP-seq	HepG2	BED	ENCFF807WYN
REL	ChIP-seq	HepG2	BED	ENCFF542SUS
RELA	ChIP-seq	HepG2	BED	ENCFF089XCL
REPIN1	ChIP-seq	HepG2	BED	ENCFF676NOU
RERE	ChIP-seq	HepG2	BED	ENCFF267ADR
REST	ChIP-seq	HepG2	BED	ENCFF200SDQ
REXO4	ChIP-seq	HepG2	BED	ENCFF525SCQ
RFX1	ChIP-seq	HepG2	BED	ENCFF088YXY
RFX3	ChIP-seq	HepG2	BED	ENCFF164JZB
RFX5	ChIP-seq	HepG2	BED	ENCFF141FYD
RFXANK	ChIP-seq	HepG2	BED	ENCFF317GWN
RFXAP	ChIP-seq	HepG2	BED	ENCFF322CXC
RNF2	ChIP-seq	HepG2	BED	ENCFF052BXQ
RNF219	ChIP-seq	HepG2	BED	ENCFF926UHP
RORA	ChIP-seq	HepG2	BED	ENCFF044VTI
RREB1	ChIP-seq	HepG2	BED	ENCFF625WYP
RXRA	ChIP-seq	HepG2	BED	ENCFF382YJO
RXRB	ChIP-seq	HepG2	BED	ENCFF850FVG
SAFB2	ChIP-seq	HepG2	BED	ENCFF710TSK
SALL1	ChIP-seq	HepG2	BED	ENCFF869BHB
SALL2	ChIP-seq	HepG2	BED	ENCFF437PVG
SAP130	ChIP-seq	HepG2	BED	ENCFF182FNR
SATB2	ChIP-seq	HepG2	BED	ENCFF004LNW
SCMH1	ChIP-seq	HepG2	BED	ENCFF782EKY
SETDB1	ChIP-seq	HepG2	BED	ENCFF615OJH
SFPQ	ChIP-seq	HepG2	BED	ENCFF293HRO
SIN3A	ChIP-seq	HepG2	BED	ENCFF110MJW
SIN3B	ChIP-seq	HepG2	BED	ENCFF105VCL
SIX1	ChIP-seq	HepG2	BED	ENCFF069QZX
SIX4	ChIP-seq	HepG2	BED	ENCFF643LFY
SKI	ChIP-seq	HepG2	BED	ENCFF405UGF
SKIL	ChIP-seq	HepG2	BED	ENCFF632PBR
SMAD1	ChIP-seq	HepG2	BED	ENCFF243JXS
SMAD3	ChIP-seq	HepG2	BED	ENCFF206KPV
SMAD4	ChIP-seq	HepG2	BED	ENCFF632APE
SMAD7	ChIP-seq	HepG2	BED	ENCFF108LBD
SMAD9	ChIP-seq	HepG2	BED	ENCFF339ZPY
SMARCC2	ChIP-seq	HepG2	BED	ENCFF150NHK
SMARCE1	ChIP-seq	HepG2	BED	ENCFF239GSE
SMC3	ChIP-seq	HepG2	BED	ENCFF028OBL
SMYD3	ChIP-seq	HepG2	BED	ENCFF509GED
SNAI1	ChIP-seq	HepG2	BED	ENCFF179LFO
SNAPC2	ChIP-seq	HepG2	BED	ENCFF727SKX
SNAPC4	ChIP-seq	HepG2	BED	ENCFF754CRG
SNAPC5	ChIP-seq	HepG2	BED	ENCFF554KYQ
SNRNP70	ChIP-seq	HepG2	BED	ENCFF455YMK
SOX13	ChIP-seq	HepG2	BED	ENCFF453YPR
SOX18	ChIP-seq	HepG2	BED	ENCFF338YFQ
SOX5	ChIP-seq	HepG2	BED	ENCFF070XVL
SOX6	ChIP-seq	HepG2	BED	ENCFF436SNU
SP1	ChIP-seq	HepG2	BED	ENCFF806TIM
SP110	ChIP-seq	HepG2	BED	ENCFF342ETP
SP140L	ChIP-seq	HepG2	BED	ENCFF467WXB
SP2	ChIP-seq	HepG2	BED	ENCFF591XXC
SP4	ChIP-seq	HepG2	BED	ENCFF938KVY
SP5	ChIP-seq	HepG2	BED	ENCFF347UBA
SPEN	ChIP-seq	HepG2	BED	ENCFF198OOM
SREBF1	ChIP-seq	HepG2	BED	ENCFF624HJF
SREBF2	ChIP-seq	HepG2	BED	ENCFF419GHH
SRF	ChIP-seq	HepG2	BED	ENCFF050QMU
SRSF1	ChIP-seq	HepG2	BED	ENCFF321UQK
SRSF4	ChIP-seq	HepG2	BED	ENCFF427GBB
SRSF9	ChIP-seq	HepG2	BED	ENCFF851DRP
SRY	ChIP-seq	HepG2	BED	ENCFF862WTX
SSRP1	ChIP-seq	HepG2	BED	ENCFF222FLQ
STAG1	ChIP-seq	HepG2	BED	ENCFF477JRZ
STAT5B	ChIP-seq	HepG2	BED	ENCFF370XOM
STAT6	ChIP-seq	HepG2	BED	ENCFF861MUF
SUZ12	ChIP-seq	HepG2	BED	ENCFF239LRW
SYNCRIP	ChIP-seq	HepG2	BED	ENCFF657CNH
TAF1	ChIP-seq	HepG2	BED	ENCFF032ZPF
TAF15	ChIP-seq	HepG2	BED	ENCFF889SKN
TARDBP	ChIP-seq	HepG2	BED	ENCFF292XSQ
TBL1XR1	ChIP-seq	HepG2	BED	ENCFF758UYX
TBP	ChIP-seq	HepG2	BED	ENCFF198GZQ
TBX2	ChIP-seq	HepG2	BED	ENCFF946LHJ
TBX3	ChIP-seq	HepG2	BED	ENCFF076WTT
TCF12	ChIP-seq	HepG2	BED	ENCFF651OAU
TCF3	ChIP-seq	HepG2	BED	ENCFF902EKZ
TCF7	ChIP-seq	HepG2	BED	ENCFF715QJD
TCF7L2	ChIP-seq	HepG2	BED	ENCFF361NJR
TEAD1	ChIP-seq	HepG2	BED	ENCFF128AZO
TEAD2	ChIP-seq	HepG2	BED	ENCFF680JFD
TEAD3	ChIP-seq	HepG2	BED	ENCFF314CDT
TEAD4	ChIP-seq	HepG2	BED	ENCFF841GDS
TEF	ChIP-seq	HepG2	BED	ENCFF475HLY
TERF1	ChIP-seq	HepG2	BED	ENCFF288BSV
TFAP4	ChIP-seq	HepG2	BED	ENCFF696OTJ
TFDP1	ChIP-seq	HepG2	BED	ENCFF373SRR
TFDP2	ChIP-seq	HepG2	BED	ENCFF340VOQ
TFE3	ChIP-seq	HepG2	BED	ENCFF358INM
TGIF2	ChIP-seq	HepG2	BED	ENCFF398TIE
THAP11	ChIP-seq	HepG2	BED	ENCFF889SYG
THAP4	ChIP-seq	HepG2	BED	ENCFF014RJF
THAP7	ChIP-seq	HepG2	BED	ENCFF986ZVU
THAP8	ChIP-seq	HepG2	BED	ENCFF723WCO
THAP9	ChIP-seq	HepG2	BED	ENCFF858SAF
THRA	ChIP-seq	HepG2	BED	ENCFF737MXG
THRB	ChIP-seq	HepG2	BED	ENCFF102ZUM
THYN1	ChIP-seq	HepG2	BED	ENCFF039JSN
TIGD3	ChIP-seq	HepG2	BED	ENCFF003AMQ
TIGD6	ChIP-seq	HepG2	BED	ENCFF667FDX
TMF1	ChIP-seq	HepG2	BED	ENCFF366KEF
TOE1	ChIP-seq	HepG2	BED	ENCFF189UXQ
TOPORS	ChIP-seq	HepG2	BED	ENCFF114SGL
TP53	ChIP-seq	HepG2	BED	ENCFF701DTE
TRAFD1	ChIP-seq	HepG2	BED	ENCFF503IOR
TRIM22	ChIP-seq	HepG2	BED	ENCFF458VJS
TRIM24	ChIP-seq	HepG2	BED	ENCFF227RXB
TSC22D1	ChIP-seq	HepG2	BED	ENCFF670KBU
TSC22D2	ChIP-seq	HepG2	BED	ENCFF278CIM
U2AF1	ChIP-seq	HepG2	BED	ENCFF057MJF
U2AF2	ChIP-seq	HepG2	BED	ENCFF556EWI
UBTF	ChIP-seq	HepG2	BED	ENCFF810LSF
USF1	ChIP-seq	HepG2	BED	ENCFF712AVW
USF2	ChIP-seq	HepG2	BED	ENCFF652ELW
WIZ	ChIP-seq	HepG2	BED	ENCFF985SRX
XBP1	ChIP-seq	HepG2	BED	ENCFF472DLA
XRCC5	ChIP-seq	HepG2	BED	ENCFF790ZAQ
YBX1	ChIP-seq	HepG2	BED	ENCFF332FUE
YEATS2	ChIP-seq	HepG2	BED	ENCFF481VPQ
YEATS4	ChIP-seq	HepG2	BED	ENCFF931JDS
YY1	ChIP-seq	HepG2	BED	ENCFF958OUE
ZBED4	ChIP-seq	HepG2	BED	ENCFF021YBN
ZBED5	ChIP-seq	HepG2	BED	ENCFF195YPT
ZBTB1	ChIP-seq	HepG2	BED	ENCFF643FQU
ZBTB10	ChIP-seq	HepG2	BED	ENCFF825GVH
ZBTB14	ChIP-seq	HepG2	BED	ENCFF428ZPS
ZBTB2	ChIP-seq	HepG2	BED	ENCFF856QFA
ZBTB20	ChIP-seq	HepG2	BED	ENCFF592DOR
ZBTB21	ChIP-seq	HepG2	BED	ENCFF819NNH
ZBTB24	ChIP-seq	HepG2	BED	ENCFF148RPN
ZBTB25	ChIP-seq	HepG2	BED	ENCFF384TZN
ZBTB26	ChIP-seq	HepG2	BED	ENCFF011OPT
ZBTB3	ChIP-seq	HepG2	BED	ENCFF149QHA
ZBTB33	ChIP-seq	HepG2	BED	ENCFF787GZD
ZBTB34	ChIP-seq	HepG2	BED	ENCFF685UPN
ZBTB37	ChIP-seq	HepG2	BED	ENCFF180WMP
ZBTB38	ChIP-seq	HepG2	BED	ENCFF349OOT
ZBTB39	ChIP-seq	HepG2	BED	ENCFF482QHM
ZBTB4	ChIP-seq	HepG2	BED	ENCFF374HXP
ZBTB40	ChIP-seq	HepG2	BED	ENCFF927LFN
ZBTB42	ChIP-seq	HepG2	BED	ENCFF696QTC
ZBTB43	ChIP-seq	HepG2	BED	ENCFF499KOY
ZBTB44	ChIP-seq	HepG2	BED	ENCFF458IBK
ZBTB46	ChIP-seq	HepG2	BED	ENCFF930FAL
ZBTB49	ChIP-seq	HepG2	BED	ENCFF906SCU
ZBTB7A	ChIP-seq	HepG2	BED	ENCFF021NPR
ZBTB7B	ChIP-seq	HepG2	BED	ENCFF725ZBA
ZBTB8A	ChIP-seq	HepG2	BED	ENCFF421QJP
ZC3H13	ChIP-seq	HepG2	BED	ENCFF583ZWV
ZC3H4	ChIP-seq	HepG2	BED	ENCFF847EOB
ZC3H8	ChIP-seq	HepG2	BED	ENCFF049ISU
ZCCHC11	ChIP-seq	HepG2	BED	ENCFF748PEB
ZEB1	ChIP-seq	HepG2	BED	ENCFF060IPX
ZFAT	ChIP-seq	HepG2	BED	ENCFF838QED
ZFHX3	ChIP-seq	HepG2	BED	ENCFF139FEW
ZFP1	ChIP-seq	HepG2	BED	ENCFF330SXS
ZFP14	ChIP-seq	HepG2	BED	ENCFF800VNW
ZFP36	ChIP-seq	HepG2	BED	ENCFF761DOS
ZFP36L1	ChIP-seq	HepG2	BED	ENCFF799VRS
ZFP36L2	ChIP-seq	HepG2	BED	ENCFF320EKJ
ZFP37	ChIP-seq	HepG2	BED	ENCFF743AUT
ZFP41	ChIP-seq	HepG2	BED	ENCFF853YIS
ZFP62	ChIP-seq	HepG2	BED	ENCFF224RFJ
ZFP64	ChIP-seq	HepG2	BED	ENCFF825ROC
ZFP82	ChIP-seq	HepG2	BED	ENCFF408CTC
ZFP90	ChIP-seq	HepG2	BED	ENCFF519NHL
ZFP91	ChIP-seq	HepG2	BED	ENCFF216KLB
ZFX	ChIP-seq	HepG2	BED	ENCFF099SDO
ZFY	ChIP-seq	HepG2	BED	ENCFF291LHW
ZFYVE20	ChIP-seq	HepG2	BED	ENCFF921XWH
ZGPAT	ChIP-seq	HepG2	BED	ENCFF339GYF
ZHX1	ChIP-seq	HepG2	BED	ENCFF624UXU
ZHX2	ChIP-seq	HepG2	BED	ENCFF006LDU
ZHX3	ChIP-seq	HepG2	BED	ENCFF438MZI
ZIK1	ChIP-seq	HepG2	BED	ENCFF009LDQ
ZKSCAN1	ChIP-seq	HepG2	BED	ENCFF293NUD
ZKSCAN5	ChIP-seq	HepG2	BED	ENCFF669MLA
ZKSCAN8	ChIP-seq	HepG2	BED	ENCFF288NCG
ZMAT3	ChIP-seq	HepG2	BED	ENCFF981WJF
ZMAT5	ChIP-seq	HepG2	BED	ENCFF896EHN
ZMYM2	ChIP-seq	HepG2	BED	ENCFF743CDY
ZMYM3	ChIP-seq	HepG2	BED	ENCFF971VQT
ZMYM4	ChIP-seq	HepG2	BED	ENCFF229WDE
ZNF10	ChIP-seq	HepG2	BED	ENCFF321MKV
ZNF101	ChIP-seq	HepG2	BED	ENCFF373KUZ
ZNF12	ChIP-seq	HepG2	BED	ENCFF409PJJ
ZNF121	ChIP-seq	HepG2	BED	ENCFF604THW
ZNF124	ChIP-seq	HepG2	BED	ENCFF683CTP
ZNF136	ChIP-seq	HepG2	BED	ENCFF965BNM
ZNF138	ChIP-seq	HepG2	BED	ENCFF389YCG
ZNF142	ChIP-seq	HepG2	BED	ENCFF868DTR
ZNF143	ChIP-seq	HepG2	BED	ENCFF698ITQ
ZNF146	ChIP-seq	HepG2	BED	ENCFF624JML
ZNF160	ChIP-seq	HepG2	BED	ENCFF294DQQ
ZNF17	ChIP-seq	HepG2	BED	ENCFF300AER
ZNF18	ChIP-seq	HepG2	BED	ENCFF313BSI
ZNF180	ChIP-seq	HepG2	BED	ENCFF405YXO
ZNF181	ChIP-seq	HepG2	BED	ENCFF809NBM
ZNF20	ChIP-seq	HepG2	BED	ENCFF627DNU
ZNF205	ChIP-seq	HepG2	BED	ENCFF978GOF
ZNF207	ChIP-seq	HepG2	BED	ENCFF657ZXY
ZNF217	ChIP-seq	HepG2	BED	ENCFF130OKL
ZNF219	ChIP-seq	HepG2	BED	ENCFF708ZFL
ZNF221	ChIP-seq	HepG2	BED	ENCFF120BVS
ZNF224	ChIP-seq	HepG2	BED	ENCFF772BAU
ZNF225	ChIP-seq	HepG2	BED	ENCFF186RPU
ZNF230	ChIP-seq	HepG2	BED	ENCFF854DNO
ZNF232	ChIP-seq	HepG2	BED	ENCFF119UOZ
ZNF234	ChIP-seq	HepG2	BED	ENCFF104XLA
ZNF235	ChIP-seq	HepG2	BED	ENCFF321MWB
ZNF24	ChIP-seq	HepG2	BED	ENCFF349PJY
ZNF25	ChIP-seq	HepG2	BED	ENCFF706SJT
ZNF251	ChIP-seq	HepG2	BED	ENCFF878TPY
ZNF253	ChIP-seq	HepG2	BED	ENCFF996NWM
ZNF256	ChIP-seq	HepG2	BED	ENCFF612NCS
ZNF260	ChIP-seq	HepG2	BED	ENCFF612MQA
ZNF263	ChIP-seq	HepG2	BED	ENCFF927JRS
ZNF264	ChIP-seq	HepG2	BED	ENCFF404IUH
ZNF274	ChIP-seq	HepG2	BED	ENCFF362PMI
ZNF275	ChIP-seq	HepG2	BED	ENCFF776STO
ZNF276	ChIP-seq	HepG2	BED	ENCFF451VTH
ZNF280B	ChIP-seq	HepG2	BED	ENCFF428HNJ
ZNF280D	ChIP-seq	HepG2	BED	ENCFF413OMR
ZNF281	ChIP-seq	HepG2	BED	ENCFF964FPZ
ZNF282	ChIP-seq	HepG2	BED	ENCFF866HGW
ZNF292	ChIP-seq	HepG2	BED	ENCFF233ZOX
ZNF296	ChIP-seq	HepG2	BED	ENCFF959TJF
ZNF3	ChIP-seq	HepG2	BED	ENCFF230YBC
ZNF30	ChIP-seq	HepG2	BED	ENCFF290UUF
ZNF317	ChIP-seq	HepG2	BED	ENCFF865WCB
ZNF318	ChIP-seq	HepG2	BED	ENCFF720DYW
ZNF326	ChIP-seq	HepG2	BED	ENCFF541FQS
ZNF329	ChIP-seq	HepG2	BED	ENCFF731RBX
ZNF331	ChIP-seq	HepG2	BED	ENCFF623DVC
ZNF333	ChIP-seq	HepG2	BED	ENCFF486PIE
ZNF335	ChIP-seq	HepG2	BED	ENCFF034ASW
ZNF337	ChIP-seq	HepG2	BED	ENCFF272IPH
ZNF33A	ChIP-seq	HepG2	BED	ENCFF237AST
ZNF33B	ChIP-seq	HepG2	BED	ENCFF135VAJ
ZNF34	ChIP-seq	HepG2	BED	ENCFF841BQO
ZNF343	ChIP-seq	HepG2	BED	ENCFF415YWK
ZNF350	ChIP-seq	HepG2	BED	ENCFF518ZKO
ZNF354B	ChIP-seq	HepG2	BED	ENCFF425JPL
ZNF362	ChIP-seq	HepG2	BED	ENCFF361PBY
ZNF367	ChIP-seq	HepG2	BED	ENCFF236CPT
ZNF382	ChIP-seq	HepG2	BED	ENCFF524CCS
ZNF383	ChIP-seq	HepG2	BED	ENCFF442ZRY
ZNF384	ChIP-seq	HepG2	BED	ENCFF308CTG
ZNF407	ChIP-seq	HepG2	BED	ENCFF373JGX
ZNF414	ChIP-seq	HepG2	BED	ENCFF409BJK
ZNF430	ChIP-seq	HepG2	BED	ENCFF632NSF
ZNF431	ChIP-seq	HepG2	BED	ENCFF353STA
ZNF432	ChIP-seq	HepG2	BED	ENCFF748KIJ
ZNF44	ChIP-seq	HepG2	BED	ENCFF624TVT
ZNF441	ChIP-seq	HepG2	BED	ENCFF924VAH
ZNF446	ChIP-seq	HepG2	BED	ENCFF645VCZ
ZNF451	ChIP-seq	HepG2	BED	ENCFF628ZKC
ZNF460	ChIP-seq	HepG2	BED	ENCFF261NJZ
ZNF468	ChIP-seq	HepG2	BED	ENCFF702UDA
ZNF48	ChIP-seq	HepG2	BED	ENCFF543CJD
ZNF483	ChIP-seq	HepG2	BED	ENCFF616FXO
ZNF484	ChIP-seq	HepG2	BED	ENCFF388IZF
ZNF485	ChIP-seq	HepG2	BED	ENCFF837BSM
ZNF490	ChIP-seq	HepG2	BED	ENCFF703APN
ZNF496	ChIP-seq	HepG2	BED	ENCFF142CUN
ZNF501	ChIP-seq	HepG2	BED	ENCFF322IVF
ZNF503	ChIP-seq	HepG2	BED	ENCFF622FUC
ZNF510	ChIP-seq	HepG2	BED	ENCFF108PPK
ZNF511	ChIP-seq	HepG2	BED	ENCFF612MNU
ZNF512	ChIP-seq	HepG2	BED	ENCFF233OIC
ZNF512B	ChIP-seq	HepG2	BED	ENCFF050KYT
ZNF513	ChIP-seq	HepG2	BED	ENCFF422MYG
ZNF526	ChIP-seq	HepG2	BED	ENCFF753CVD
ZNF527	ChIP-seq	HepG2	BED	ENCFF442AHG
ZNF530	ChIP-seq	HepG2	BED	ENCFF468WZL
ZNF543	ChIP-seq	HepG2	BED	ENCFF141UZG
ZNF546	ChIP-seq	HepG2	BED	ENCFF455TXX
ZNF547	ChIP-seq	HepG2	BED	ENCFF825WJM
ZNF548	ChIP-seq	HepG2	BED	ENCFF802DLC
ZNF549	ChIP-seq	HepG2	BED	ENCFF259UJN
ZNF550	ChIP-seq	HepG2	BED	ENCFF414GKA
ZNF552	ChIP-seq	HepG2	BED	ENCFF963QEL
ZNF556	ChIP-seq	HepG2	BED	ENCFF340TNC
ZNF557	ChIP-seq	HepG2	BED	ENCFF130ZHU
ZNF558	ChIP-seq	HepG2	BED	ENCFF623HZY
ZNF562	ChIP-seq	HepG2	BED	ENCFF391XMO
ZNF563	ChIP-seq	HepG2	BED	ENCFF503UTF
ZNF564	ChIP-seq	HepG2	BED	ENCFF310IWF
ZNF567	ChIP-seq	HepG2	BED	ENCFF451IBG
ZNF569	ChIP-seq	HepG2	BED	ENCFF795VJZ
ZNF570	ChIP-seq	HepG2	BED	ENCFF259PTV
ZNF571	ChIP-seq	HepG2	BED	ENCFF249WHV
ZNF572	ChIP-seq	HepG2	BED	ENCFF841YHN
ZNF574	ChIP-seq	HepG2	BED	ENCFF550VES
ZNF576	ChIP-seq	HepG2	BED	ENCFF115ENN
ZNF577	ChIP-seq	HepG2	BED	ENCFF535BYF
ZNF580	ChIP-seq	HepG2	BED	ENCFF216VXG
ZNF589	ChIP-seq	HepG2	BED	ENCFF882GQF
ZNF597	ChIP-seq	HepG2	BED	ENCFF464WKR
ZNF598	ChIP-seq	HepG2	BED	ENCFF364DXQ
ZNF605	ChIP-seq	HepG2	BED	ENCFF856AHX
ZNF607	ChIP-seq	HepG2	BED	ENCFF754OSO
ZNF608	ChIP-seq	HepG2	BED	ENCFF778FIE
ZNF609	ChIP-seq	HepG2	BED	ENCFF667MEL
ZNF614	ChIP-seq	HepG2	BED	ENCFF741QVY
ZNF615	ChIP-seq	HepG2	BED	ENCFF618JPG
ZNF616	ChIP-seq	HepG2	BED	ENCFF255QEY
ZNF619	ChIP-seq	HepG2	BED	ENCFF898ZHK
ZNF629	ChIP-seq	HepG2	BED	ENCFF034RYJ
ZNF639	ChIP-seq	HepG2	BED	ENCFF070QDA
ZNF644	ChIP-seq	HepG2	BED	ENCFF623COM
ZNF646	ChIP-seq	HepG2	BED	ENCFF496HIK
ZNF652	ChIP-seq	HepG2	BED	ENCFF170GIQ
ZNF660	ChIP-seq	HepG2	BED	ENCFF215UIS
ZNF670	ChIP-seq	HepG2	BED	ENCFF265QIF
ZNF672	ChIP-seq	HepG2	BED	ENCFF975YZR
ZNF674	ChIP-seq	HepG2	BED	ENCFF450BWT
ZNF678	ChIP-seq	HepG2	BED	ENCFF678IWM
ZNF687	ChIP-seq	HepG2	BED	ENCFF581GZR
ZNF691	ChIP-seq	HepG2	BED	ENCFF296WYX
ZNF697	ChIP-seq	HepG2	BED	ENCFF385UIF
ZNF7	ChIP-seq	HepG2	BED	ENCFF669TCB
ZNF703	ChIP-seq	HepG2	BED	ENCFF898LPA
ZNF704	ChIP-seq	HepG2	BED	ENCFF155NXO
ZNF707	ChIP-seq	HepG2	BED	ENCFF497RWP
ZNF709	ChIP-seq	HepG2	BED	ENCFF371EUY
ZNF710	ChIP-seq	HepG2	BED	ENCFF216JWP
ZNF713	ChIP-seq	HepG2	BED	ENCFF262CSX
ZNF720	ChIP-seq	HepG2	BED	ENCFF879KUL
ZNF724P	ChIP-seq	HepG2	BED	ENCFF991QJO
ZNF737	ChIP-seq	HepG2	BED	ENCFF024LQZ
ZNF740	ChIP-seq	HepG2	BED	ENCFF854KWX
ZNF746	ChIP-seq	HepG2	BED	ENCFF815JML
ZNF747	ChIP-seq	HepG2	BED	ENCFF672ZEZ
ZNF749	ChIP-seq	HepG2	BED	ENCFF143QCD
ZNF75D	ChIP-seq	HepG2	BED	ENCFF501HSY
ZNF761	ChIP-seq	HepG2	BED	ENCFF670IOD
ZNF766	ChIP-seq	HepG2	BED	ENCFF042SUM
ZNF768	ChIP-seq	HepG2	BED	ENCFF079KQG
ZNF770	ChIP-seq	HepG2	BED	ENCFF514IUU
ZNF772	ChIP-seq	HepG2	BED	ENCFF874HXM
ZNF773	ChIP-seq	HepG2	BED	ENCFF906WDG
ZNF775	ChIP-seq	HepG2	BED	ENCFF230KZH
ZNF776	ChIP-seq	HepG2	BED	ENCFF396ZSB
ZNF777	ChIP-seq	HepG2	BED	ENCFF920PLY
ZNF778	ChIP-seq	HepG2	BED	ENCFF078ATH
ZNF780A	ChIP-seq	HepG2	BED	ENCFF437XMN
ZNF781	ChIP-seq	HepG2	BED	ENCFF482XKY
ZNF782	ChIP-seq	HepG2	BED	ENCFF462RVE
ZNF784	ChIP-seq	HepG2	BED	ENCFF645BZY
ZNF786	ChIP-seq	HepG2	BED	ENCFF458FBS
ZNF788	ChIP-seq	HepG2	BED	ENCFF663KMO
ZNF790	ChIP-seq	HepG2	BED	ENCFF016EAV
ZNF792	ChIP-seq	HepG2	BED	ENCFF750QHT
ZNF800	ChIP-seq	HepG2	BED	ENCFF618NTX
ZNF816	ChIP-seq	HepG2	BED	ENCFF994VNA
ZNF827	ChIP-seq	HepG2	BED	ENCFF004BLZ
ZNF83	ChIP-seq	HepG2	BED	ENCFF621IOC
ZNF839	ChIP-seq	HepG2	BED	ENCFF332MPQ
ZNF841	ChIP-seq	HepG2	BED	ENCFF215FJJ
ZNF850	ChIP-seq	HepG2	BED	ENCFF331QMY
ZNF865	ChIP-seq	HepG2	BED	ENCFF060MHX
ZNF878	ChIP-seq	HepG2	BED	ENCFF625DDW
ZNF879	ChIP-seq	HepG2	BED	ENCFF322IPP
ZNF883	ChIP-seq	HepG2	BED	ENCFF189PKJ
ZNF891	ChIP-seq	HepG2	BED	ENCFF903IZG
ZSCAN12	ChIP-seq	HepG2	BED	ENCFF594DAV
ZSCAN20	ChIP-seq	HepG2	BED	ENCFF505AEY
ZSCAN21	ChIP-seq	HepG2	BED	ENCFF137QEJ
ZSCAN22	ChIP-seq	HepG2	BED	ENCFF904LYG
ZSCAN25	ChIP-seq	HepG2	BED	ENCFF460DRP
ZSCAN29	ChIP-seq	HepG2	BED	ENCFF896PGF
ZSCAN30	ChIP-seq	HepG2	BED	ENCFF560NWT
ZSCAN31	ChIP-seq	HepG2	BED	ENCFF810TWJ
ZSCAN5A	ChIP-seq	HepG2	BED	ENCFF154DSR
ZSCAN9	ChIP-seq	HepG2	BED	ENCFF999NWQ
ZUFSP	ChIP-seq	HepG2	BED	ENCFF594JNI
ZXDC	ChIP-seq	HepG2	BED	ENCFF044XYZ
ZZZ3	ChIP-seq	HepG2	BED	ENCFF791UUM
ADNP	ChIP-seq	K562	BED	ENCFF739AJO
AFF1	ChIP-seq	K562	BED	ENCFF195YGC
AFF4	ChIP-seq	K562	BED	ENCFF142MJD
AGO1	ChIP-seq	K562	BED	ENCFF794IRP
ARHGAP35	ChIP-seq	K562	BED	ENCFF952WKN
ARID1B	ChIP-seq	K562	BED	ENCFF879NTL
ARID2	ChIP-seq	K562	BED	ENCFF344MKI
ARID3A	ChIP-seq	K562	BED	ENCFF891OQP
ARID3B	ChIP-seq	K562	BED	ENCFF270TSN
ARID4B	ChIP-seq	K562	BED	ENCFF528IDR
ARNT	ChIP-seq	K562	BED	ENCFF075OIT
ASH1L	ChIP-seq	K562	BED	ENCFF553IUR
ATF1	ChIP-seq	K562	BED	ENCFF206BGR
ATF2	ChIP-seq	K562	BED	ENCFF192ASP
ATF3	ChIP-seq	K562	BED	ENCFF556SMM
ATF4	ChIP-seq	K562	BED	ENCFF086TAD
ATF6	ChIP-seq	K562	BED	ENCFF863ZFH
ATF7	ChIP-seq	K562	BED	ENCFF371SJR
BACH1	ChIP-seq	K562	BED	ENCFF678TXX
BCL6	ChIP-seq	K562	BED	ENCFF941EDY
BCLAF1	ChIP-seq	K562	BED	ENCFF496YJC
BCOR	ChIP-seq	K562	BED	ENCFF124FTW
BDP1	ChIP-seq	K562	BED	ENCFF284FTY
BHLHE40	ChIP-seq	K562	BED	ENCFF154IVU
BMI1	ChIP-seq	K562	BED	ENCFF600KEF
BRCA1	ChIP-seq	K562	BED	ENCFF258GDS
BRD4	ChIP-seq	K562	BED	ENCFF130JVF
BRD9	ChIP-seq	K562	BED	ENCFF775WSL
BRF1	ChIP-seq	K562	BED	ENCFF577LSK
BRF2	ChIP-seq	K562	BED	ENCFF944LWS
C11orf30	ChIP-seq	K562	BED	ENCFF038WQY
CAMTA2	ChIP-seq	K562	BED	ENCFF123IHX
CBFA2T2	ChIP-seq	K562	BED	ENCFF543GET
CBFA2T3	ChIP-seq	K562	BED	ENCFF082DOH
CBFB	ChIP-seq	K562	BED	ENCFF802NHC
CBX1	ChIP-seq	K562	BED	ENCFF470CSE
CBX2	ChIP-seq	K562	BED	ENCFF258XBJ
CBX3	ChIP-seq	K562	BED	ENCFF386ZWO
CBX5	ChIP-seq	K562	BED	ENCFF066OJB
CBX8	ChIP-seq	K562	BED	ENCFF522HZT
CC2D1A	ChIP-seq	K562	BED	ENCFF156GHD
CCAR2	ChIP-seq	K562	BED	ENCFF704PGT
CCNT2	ChIP-seq	K562	BED	ENCFF642ZYO
CDC5L	ChIP-seq	K562	BED	ENCFF408RSJ
CEBPB	ChIP-seq	K562	BED	ENCFF022KBK
CEBPG	ChIP-seq	K562	BED	ENCFF456USL
CEBPZ	ChIP-seq	K562	BED	ENCFF588GNU
CGGBP1	ChIP-seq	K562	BED	ENCFF771XZZ
CHAMP1	ChIP-seq	K562	BED	ENCFF515GUE
CHCHD3	ChIP-seq	K562	BED	ENCFF645IVF
CHD1	ChIP-seq	K562	BED	ENCFF408NUX
CHD2	ChIP-seq	K562	BED	ENCFF947AEO
CHD4	ChIP-seq	K562	BED	ENCFF985QBS
CHD7	ChIP-seq	K562	BED	ENCFF722UJW
CLOCK	ChIP-seq	K562	BED	ENCFF648UJW
COPS2	ChIP-seq	K562	BED	ENCFF942JZR
CREB1	ChIP-seq	K562	BED	ENCFF970QKS
CREB3	ChIP-seq	K562	BED	ENCFF950IYB
CREB3L1	ChIP-seq	K562	BED	ENCFF118GMS
CREB5	ChIP-seq	K562	BED	ENCFF875JMR
CREBBP	ChIP-seq	K562	BED	ENCFF532VPN
CREM	ChIP-seq	K562	BED	ENCFF324ELP
CSDE1	ChIP-seq	K562	BED	ENCFF079ERC
CTBP1	ChIP-seq	K562	BED	ENCFF782PIZ
CTCF	ChIP-seq	K562	BED	ENCFF519CXF
CTCFL	ChIP-seq	K562	BED	ENCFF678TFE
CUX1	ChIP-seq	K562	BED	ENCFF838GFC
CXXC5	ChIP-seq	K562	BED	ENCFF798LLI
DACH1	ChIP-seq	K562	BED	ENCFF729DNM
DDIT3	ChIP-seq	K562	BED	ENCFF869RFC
DDX20	ChIP-seq	K562	BED	ENCFF748EAO
DEAF1	ChIP-seq	K562	BED	ENCFF813TRY
DIDO1	ChIP-seq	K562	BED	ENCFF928BHE
DLX4	ChIP-seq	K562	BED	ENCFF832DBU
DMBX1	ChIP-seq	K562	BED	ENCFF359ZQQ
DMTF1	ChIP-seq	K562	BED	ENCFF505INE
DNMT1	ChIP-seq	K562	BED	ENCFF412WOK
DPF2	ChIP-seq	K562	BED	ENCFF542HJS
E2F1	ChIP-seq	K562	BED	ENCFF904RTN
E2F3	ChIP-seq	K562	BED	ENCFF710UAZ
E2F4	ChIP-seq	K562	BED	ENCFF221TRR
E2F5	ChIP-seq	K562	BED	ENCFF173QUY
E2F6	ChIP-seq	K562	BED	ENCFF831NDQ
E2F7	ChIP-seq	K562	BED	ENCFF938ZPZ
E2F8	ChIP-seq	K562	BED	ENCFF925GLW
E4F1	ChIP-seq	K562	BED	ENCFF683WRK
EGR1	ChIP-seq	K562	BED	ENCFF566PRZ
EHMT2	ChIP-seq	K562	BED	ENCFF189OHQ
ELF1	ChIP-seq	K562	BED	ENCFF133TSU
ELF2	ChIP-seq	K562	BED	ENCFF695PDY
ELF4	ChIP-seq	K562	BED	ENCFF518EGY
ELK1	ChIP-seq	K562	BED	ENCFF715WGN
ELK3	ChIP-seq	K562	BED	ENCFF198NGY
EP300	ChIP-seq	K562	BED	ENCFF702XPO
EP400	ChIP-seq	K562	BED	ENCFF167CQF
ERF	ChIP-seq	K562	BED	ENCFF330EGV
ESRRA	ChIP-seq	K562	BED	ENCFF588QRH
ESRRB	ChIP-seq	K562	BED	ENCFF106ECV
ETS1	ChIP-seq	K562	BED	ENCFF886BDQ
ETS2	ChIP-seq	K562	BED	ENCFF772QLT
ETV1	ChIP-seq	K562	BED	ENCFF065RZP
ETV5	ChIP-seq	K562	BED	ENCFF604LXR
ETV6	ChIP-seq	K562	BED	ENCFF584QFY
EWSR1	ChIP-seq	K562	BED	ENCFF924FYI
EZH2	ChIP-seq	K562	BED	ENCFF804RVA
FIP1L1	ChIP-seq	K562	BED	ENCFF285TMA
FOS	ChIP-seq	K562	BED	ENCFF258PLH
FOSL1	ChIP-seq	K562	BED	ENCFF004HXL
FOXA1	ChIP-seq	K562	BED	ENCFF497OQD
FOXA3	ChIP-seq	K562	BED	ENCFF197SXI
FOXJ2	ChIP-seq	K562	BED	ENCFF957CVJ
FOXJ3	ChIP-seq	K562	BED	ENCFF567CPM
FOXK1	ChIP-seq	K562	BED	ENCFF516ZWP
FOXK2	ChIP-seq	K562	BED	ENCFF066CWG
FOXM1	ChIP-seq	K562	BED	ENCFF711ZED
FOXO4	ChIP-seq	K562	BED	ENCFF750AGR
FOXP1	ChIP-seq	K562	BED	ENCFF491EEI
FOXP4	ChIP-seq	K562	BED	ENCFF974IPP
FUS	ChIP-seq	K562	BED	ENCFF581MLB
GABPA	ChIP-seq	K562	BED	ENCFF889XXJ
GABPB1	ChIP-seq	K562	BED	ENCFF009RFC
GABPB2	ChIP-seq	K562	BED	ENCFF103YZQ
GATA1	ChIP-seq	K562	BED	ENCFF509ZLE
GATA2	ChIP-seq	K562	BED	ENCFF497ISV
GATAD2A	ChIP-seq	K562	BED	ENCFF295YRT
GATAD2B	ChIP-seq	K562	BED	ENCFF388KGW
GMEB1	ChIP-seq	K562	BED	ENCFF365ETH
GTF2A2	ChIP-seq	K562	BED	ENCFF839QEL
GTF2B	ChIP-seq	K562	BED	ENCFF987FJR
GTF2E2	ChIP-seq	K562	BED	ENCFF564KIU
GTF2F1	ChIP-seq	K562	BED	ENCFF075BRS
GTF2I	ChIP-seq	K562	BED	ENCFF866OZW
GTF3C2	ChIP-seq	K562	BED	ENCFF496PIQ
HBP1	ChIP-seq	K562	BED	ENCFF681YLP
HCFC1	ChIP-seq	K562	BED	ENCFF139FMU
HDAC1	ChIP-seq	K562	BED	ENCFF669MJX
HDAC2	ChIP-seq	K562	BED	ENCFF652ZZF
HDAC3	ChIP-seq	K562	BED	ENCFF742LSD
HDAC6	ChIP-seq	K562	BED	ENCFF736FGN
HDAC8	ChIP-seq	K562	BED	ENCFF611FTI
HDGF	ChIP-seq	K562	BED	ENCFF621FPC
HES1	ChIP-seq	K562	BED	ENCFF671ZGP
HEY1	ChIP-seq	K562	BED	ENCFF180KAV
HINFP	ChIP-seq	K562	BED	ENCFF826QOG
HIVEP1	ChIP-seq	K562	BED	ENCFF449JMB
HLTF	ChIP-seq	K562	BED	ENCFF614IBI
HMBOX1	ChIP-seq	K562	BED	ENCFF672ZQW
HMG20A	ChIP-seq	K562	BED	ENCFF866ARI
HMG20B	ChIP-seq	K562	BED	ENCFF099OSI
HMGN3	ChIP-seq	K562	BED	ENCFF615AKB
HMGXB4	ChIP-seq	K562	BED	ENCFF185KMK
HNRNPH1	ChIP-seq	K562	BED	ENCFF797TVO
HNRNPK	ChIP-seq	K562	BED	ENCFF505RNR
HNRNPL	ChIP-seq	K562	BED	ENCFF854WAP
HNRNPLL	ChIP-seq	K562	BED	ENCFF833ZNA
HNRNPUL1	ChIP-seq	K562	BED	ENCFF700VSW
HOMEZ	ChIP-seq	K562	BED	ENCFF601LMD
HOXB6	ChIP-seq	K562	BED	ENCFF285MHB
HSF4	ChIP-seq	K562	BED	ENCFF023JGT
ID3	ChIP-seq	K562	BED	ENCFF375SIS
IFI16	ChIP-seq	K562	BED	ENCFF518SJY
IKZF1	ChIP-seq	K562	BED	ENCFF637SIR
ILF3	ChIP-seq	K562	BED	ENCFF382CUT
ILK	ChIP-seq	K562	BED	ENCFF143MEF
IRF1	ChIP-seq	K562	BED	ENCFF123EUU
IRF2	ChIP-seq	K562	BED	ENCFF430YXJ
IRF9	ChIP-seq	K562	BED	ENCFF724CHN
JUN	ChIP-seq	K562	BED	ENCFF712FZW
JUNB	ChIP-seq	K562	BED	ENCFF362UGH
JUND	ChIP-seq	K562	BED	ENCFF273KIA
KAT2B	ChIP-seq	K562	BED	ENCFF349VSP
KAT7	ChIP-seq	K562	BED	ENCFF555IKI
KAT8	ChIP-seq	K562	BED	ENCFF113LBV
KDM1A	ChIP-seq	K562	BED	ENCFF829FZW
KDM2B	ChIP-seq	K562	BED	ENCFF702THZ
KDM4B	ChIP-seq	K562	BED	ENCFF928UFW
KDM5B	ChIP-seq	K562	BED	ENCFF807FNB
KHSRP	ChIP-seq	K562	BED	ENCFF525XXS
KLF1	ChIP-seq	K562	BED	ENCFF674KVR
KLF10	ChIP-seq	K562	BED	ENCFF142ZTD
KLF13	ChIP-seq	K562	BED	ENCFF453MMH
KLF16	ChIP-seq	K562	BED	ENCFF488OTN
KLF6	ChIP-seq	K562	BED	ENCFF563ZJM
L3MBTL2	ChIP-seq	K562	BED	ENCFF063NIH
LARP7	ChIP-seq	K562	BED	ENCFF304PQQ
LCOR	ChIP-seq	K562	BED	ENCFF266MUT
LEF1	ChIP-seq	K562	BED	ENCFF697VRJ
MAFF	ChIP-seq	K562	BED	ENCFF119AHD
MAFG	ChIP-seq	K562	BED	ENCFF493DXA
MAFK	ChIP-seq	K562	BED	ENCFF439TJM
MAX	ChIP-seq	K562	BED	ENCFF266YHW
MAZ	ChIP-seq	K562	BED	ENCFF837NNR
MBD1	ChIP-seq	K562	BED	ENCFF313VEF
MBD2	ChIP-seq	K562	BED	ENCFF788YHU
MCM2	ChIP-seq	K562	BED	ENCFF147IAH
MCM3	ChIP-seq	K562	BED	ENCFF583XAW
MCM5	ChIP-seq	K562	BED	ENCFF282KHW
MCM7	ChIP-seq	K562	BED	ENCFF674ZQI
MECOM	ChIP-seq	K562	BED	ENCFF188PLS
MED1	ChIP-seq	K562	BED	ENCFF882ZEN
MEF2A	ChIP-seq	K562	BED	ENCFF031NTF
MEF2D	ChIP-seq	K562	BED	ENCFF436DME
MEIS2	ChIP-seq	K562	BED	ENCFF861ZJL
MGA	ChIP-seq	K562	BED	ENCFF524ZER
MIER1	ChIP-seq	K562	BED	ENCFF562XKK
MITF	ChIP-seq	K562	BED	ENCFF076GSK
MLLT1	ChIP-seq	K562	BED	ENCFF010AIG
MLX	ChIP-seq	K562	BED	ENCFF128YWS
MNT	ChIP-seq	K562	BED	ENCFF440AQF
MTA1	ChIP-seq	K562	BED	ENCFF058ZHN
MTA2	ChIP-seq	K562	BED	ENCFF478LQC
MTA3	ChIP-seq	K562	BED	ENCFF280AIK
MTF1	ChIP-seq	K562	BED	ENCFF478MAJ
MXD1	ChIP-seq	K562	BED	ENCFF559MTF
MXI1	ChIP-seq	K562	BED	ENCFF068IGH
MYBL2	ChIP-seq	K562	BED	ENCFF637PFI
MYC	ChIP-seq	K562	BED	ENCFF566CTX
MYNN	ChIP-seq	K562	BED	ENCFF603EAX
NBN	ChIP-seq	K562	BED	ENCFF670POK
NCOA1	ChIP-seq	K562	BED	ENCFF660DEP
NCOA2	ChIP-seq	K562	BED	ENCFF057SID
NCOA4	ChIP-seq	K562	BED	ENCFF067BCD
NCOA6	ChIP-seq	K562	BED	ENCFF438BWN
NCOR1	ChIP-seq	K562	BED	ENCFF836PGX
NELFE	ChIP-seq	K562	BED	ENCFF265KKE
NEUROD1	ChIP-seq	K562	BED	ENCFF625QHR
NFATC3	ChIP-seq	K562	BED	ENCFF972OBR
NFE2	ChIP-seq	K562	BED	ENCFF023IFO
NFE2L1	ChIP-seq	K562	BED	ENCFF366XDW
NFIC	ChIP-seq	K562	BED	ENCFF169MAE
NFIX	ChIP-seq	K562	BED	ENCFF726LLI
NFRKB	ChIP-seq	K562	BED	ENCFF321LMQ
NFXL1	ChIP-seq	K562	BED	ENCFF341CNM
NFYA	ChIP-seq	K562	BED	ENCFF786CRW
NFYB	ChIP-seq	K562	BED	ENCFF718ZFY
NKRF	ChIP-seq	K562	BED	ENCFF068MGV
NONO	ChIP-seq	K562	BED	ENCFF211TTD
NR0B1	ChIP-seq	K562	BED	ENCFF931LUC
NR1H2	ChIP-seq	K562	BED	ENCFF798KXN
NR2C1	ChIP-seq	K562	BED	ENCFF199GFU
NR2C2	ChIP-seq	K562	BED	ENCFF946CTR
NR2F1	ChIP-seq	K562	BED	ENCFF746GDG
NR2F2	ChIP-seq	K562	BED	ENCFF847ZHF
NR2F6	ChIP-seq	K562	BED	ENCFF835FPJ
NR3C1	ChIP-seq	K562	BED	ENCFF960SMD
NR4A1	ChIP-seq	K562	BED	ENCFF852ZIK
NRF1	ChIP-seq	K562	BED	ENCFF410RJD
NUFIP1	ChIP-seq	K562	BED	ENCFF669RLC
OTX1	ChIP-seq	K562	BED	ENCFF245JPK
PATZ1	ChIP-seq	K562	BED	ENCFF743JJF
PBX2	ChIP-seq	K562	BED	ENCFF345BUG
PCBP1	ChIP-seq	K562	BED	ENCFF956MGE
PCBP2	ChIP-seq	K562	BED	ENCFF732IRT
PHB	ChIP-seq	K562	BED	ENCFF424OWM
PHB2	ChIP-seq	K562	BED	ENCFF785QJM
PHF20	ChIP-seq	K562	BED	ENCFF053PDX
PHF21A	ChIP-seq	K562	BED	ENCFF215JWS
PHF8	ChIP-seq	K562	BED	ENCFF981ISM
PHTF2	ChIP-seq	K562	BED	ENCFF130WQT
PKNOX1	ChIP-seq	K562	BED	ENCFF099RDJ
PML	ChIP-seq	K562	BED	ENCFF051FNO
POLR2A	ChIP-seq	K562	BED	ENCFF817DBR
POLR2AphosphoS2	ChIP-seq	K562	BED	ENCFF951KHS
POLR2AphosphoS5	ChIP-seq	K562	BED	ENCFF053XYZ
POLR2B	ChIP-seq	K562	BED	ENCFF821QOS
POLR2G	ChIP-seq	K562	BED	ENCFF413LLO
POLR2H	ChIP-seq	K562	BED	ENCFF922MYE
POLR3A	ChIP-seq	K562	BED	ENCFF627DJP
POLR3G	ChIP-seq	K562	BED	ENCFF307GHJ
POU5F1	ChIP-seq	K562	BED	ENCFF724DNU
PPARD	ChIP-seq	K562	BED	ENCFF893YKY
PRDM10	ChIP-seq	K562	BED	ENCFF405BKB
PREB	ChIP-seq	K562	BED	ENCFF927VIS
PRMT5	ChIP-seq	K562	BED	ENCFF018TNP
PRPF4	ChIP-seq	K562	BED	ENCFF886UMM
PTBP1	ChIP-seq	K562	BED	ENCFF835NOD
PTRF	ChIP-seq	K562	BED	ENCFF491UBF
PTTG1	ChIP-seq	K562	BED	ENCFF918BZG
PURB	ChIP-seq	K562	BED	ENCFF500BWO
PYGO2	ChIP-seq	K562	BED	ENCFF335VOJ
RAD21	ChIP-seq	K562	BED	ENCFF930WPG
RAD51	ChIP-seq	K562	BED	ENCFF536WBT
RB1	ChIP-seq	K562	BED	ENCFF479SOJ
RBBP5	ChIP-seq	K562	BED	ENCFF942VGF
RBFOX2	ChIP-seq	K562	BED	ENCFF538ACI
RBM14	ChIP-seq	K562	BED	ENCFF092DLN
RBM15	ChIP-seq	K562	BED	ENCFF091TCH
RBM17	ChIP-seq	K562	BED	ENCFF937QYU
RBM22	ChIP-seq	K562	BED	ENCFF987DPX
RBM25	ChIP-seq	K562	BED	ENCFF849VEO
RBM34	ChIP-seq	K562	BED	ENCFF071GJH
RBM39	ChIP-seq	K562	BED	ENCFF983LFS
RBPJ	ChIP-seq	K562	BED	ENCFF691JZW
RCOR1	ChIP-seq	K562	BED	ENCFF627PLM
RELA	ChIP-seq	K562	BED	ENCFF936WES
RERE	ChIP-seq	K562	BED	ENCFF473NCJ
REST	ChIP-seq	K562	BED	ENCFF761YYL
RFX1	ChIP-seq	K562	BED	ENCFF768VRG
RFX5	ChIP-seq	K562	BED	ENCFF661EUX
RFX7	ChIP-seq	K562	BED	ENCFF774NZZ
RHOXF2B	ChIP-seq	K562	BED	ENCFF727JXN
RLF	ChIP-seq	K562	BED	ENCFF599CBB
RNF2	ChIP-seq	K562	BED	ENCFF409SDU
RNF219	ChIP-seq	K562	BED	ENCFF417FFL
RREB1	ChIP-seq	K562	BED	ENCFF057RJK
RUNX1	ChIP-seq	K562	BED	ENCFF003LPE
SAFB	ChIP-seq	K562	BED	ENCFF537RNU
SAFB2	ChIP-seq	K562	BED	ENCFF176MDV
SAP30	ChIP-seq	K562	BED	ENCFF383IEP
SETDB1	ChIP-seq	K562	BED	ENCFF752EMN
SFPQ	ChIP-seq	K562	BED	ENCFF652ZEN
SIN3A	ChIP-seq	K562	BED	ENCFF884MNF
SIN3B	ChIP-seq	K562	BED	ENCFF257NOX
SIRT6	ChIP-seq	K562	BED	ENCFF821XJU
SIX5	ChIP-seq	K562	BED	ENCFF754ZWP
SKIL	ChIP-seq	K562	BED	ENCFF067KCK
SLC30A9	ChIP-seq	K562	BED	ENCFF441QXF
SMAD1	ChIP-seq	K562	BED	ENCFF084BUP
SMAD2	ChIP-seq	K562	BED	ENCFF730QQD
SMAD3	ChIP-seq	K562	BED	ENCFF335ZTU
SMAD4	ChIP-seq	K562	BED	ENCFF934NEX
SMAD5	ChIP-seq	K562	BED	ENCFF971YTJ
SMARCA4	ChIP-seq	K562	BED	ENCFF267OGF
SMARCA5	ChIP-seq	K562	BED	ENCFF722RWS
SMARCB1	ChIP-seq	K562	BED	ENCFF217LXF
SMARCC2	ChIP-seq	K562	BED	ENCFF908MWB
SMARCE1	ChIP-seq	K562	BED	ENCFF148YMC
SMC3	ChIP-seq	K562	BED	ENCFF289LLT
SNAPC5	ChIP-seq	K562	BED	ENCFF656THP
SNIP1	ChIP-seq	K562	BED	ENCFF020XNM
SNRNP70	ChIP-seq	K562	BED	ENCFF306TAD
SOX6	ChIP-seq	K562	BED	ENCFF125GZU
SP1	ChIP-seq	K562	BED	ENCFF171NEU
SP2	ChIP-seq	K562	BED	ENCFF741FZG
SPI1	ChIP-seq	K562	BED	ENCFF888CKG
SREBF1	ChIP-seq	K562	BED	ENCFF029RBI
SREBF2	ChIP-seq	K562	BED	ENCFF710YFH
SRF	ChIP-seq	K562	BED	ENCFF101SEZ
SRSF1	ChIP-seq	K562	BED	ENCFF862DEO
SRSF3	ChIP-seq	K562	BED	ENCFF048BKZ
SRSF7	ChIP-seq	K562	BED	ENCFF217MBF
SRSF9	ChIP-seq	K562	BED	ENCFF746IEZ
STAG1	ChIP-seq	K562	BED	ENCFF921BXP
STAT1	ChIP-seq	K562	BED	ENCFF405ZPR
STAT2	ChIP-seq	K562	BED	ENCFF142EQZ
STAT5A	ChIP-seq	K562	BED	ENCFF187BVL
STAT5B	ChIP-seq	K562	BED	ENCFF122FTW
STAT6	ChIP-seq	K562	BED	ENCFF598VGY
SUPT5H	ChIP-seq	K562	BED	ENCFF738XMN
SUZ12	ChIP-seq	K562	BED	ENCFF889QYR
TAF1	ChIP-seq	K562	BED	ENCFF784BTI
TAF15	ChIP-seq	K562	BED	ENCFF710LLF
TAF7	ChIP-seq	K562	BED	ENCFF199CQK
TAF9B	ChIP-seq	K562	BED	ENCFF432HRL
TAL1	ChIP-seq	K562	BED	ENCFF101DBG
TARDBP	ChIP-seq	K562	BED	ENCFF564QOL
TBL1XR1	ChIP-seq	K562	BED	ENCFF967URJ
TBP	ChIP-seq	K562	BED	ENCFF370YGS
TBPL1	ChIP-seq	K562	BED	ENCFF927NEU
TBX18	ChIP-seq	K562	BED	ENCFF405EGZ
TCF12	ChIP-seq	K562	BED	ENCFF808QUD
TCF15	ChIP-seq	K562	BED	ENCFF415MKA
TCF3	ChIP-seq	K562	BED	ENCFF773RNU
TCF7	ChIP-seq	K562	BED	ENCFF736XUU
TCF7L2	ChIP-seq	K562	BED	ENCFF732ZNB
TCFL5	ChIP-seq	K562	BED	ENCFF410SWS
TEAD1	ChIP-seq	K562	BED	ENCFF214SNH
TEAD2	ChIP-seq	K562	BED	ENCFF209WPT
TEAD4	ChIP-seq	K562	BED	ENCFF501XJP
TFAM	ChIP-seq	K562	BED	ENCFF269PAM
TFAP4	ChIP-seq	K562	BED	ENCFF438IYI
TFCP2	ChIP-seq	K562	BED	ENCFF392MAR
TFDP1	ChIP-seq	K562	BED	ENCFF362JHQ
TFE3	ChIP-seq	K562	BED	ENCFF592NJN
TGIF2	ChIP-seq	K562	BED	ENCFF238XIA
THAP1	ChIP-seq	K562	BED	ENCFF823RYG
THAP12	ChIP-seq	K562	BED	ENCFF206LMB
THAP7	ChIP-seq	K562	BED	ENCFF372YFU
THRA	ChIP-seq	K562	BED	ENCFF309DMZ
THRAP3	ChIP-seq	K562	BED	ENCFF067FJF
THRB	ChIP-seq	K562	BED	ENCFF906PUB
TOE1	ChIP-seq	K562	BED	ENCFF563WUP
TRIM24	ChIP-seq	K562	BED	ENCFF527MLG
TRIM25	ChIP-seq	K562	BED	ENCFF110HVI
TRIM28	ChIP-seq	K562	BED	ENCFF770JQM
TRIP13	ChIP-seq	K562	BED	ENCFF955QCD
TSC22D4	ChIP-seq	K562	BED	ENCFF705SFR
TSHZ1	ChIP-seq	K562	BED	ENCFF144ZLB
U2AF1	ChIP-seq	K562	BED	ENCFF752DQV
U2AF2	ChIP-seq	K562	BED	ENCFF134HBP
UBTF	ChIP-seq	K562	BED	ENCFF326CIT
USF1	ChIP-seq	K562	BED	ENCFF310CCS
USF2	ChIP-seq	K562	BED	ENCFF744HVD
VEZF1	ChIP-seq	K562	BED	ENCFF433ERT
WHSC1	ChIP-seq	K562	BED	ENCFF862UUR
XRCC3	ChIP-seq	K562	BED	ENCFF137OGC
XRCC4	ChIP-seq	K562	BED	ENCFF540QPM
XRCC5	ChIP-seq	K562	BED	ENCFF708IYN
YBX1	ChIP-seq	K562	BED	ENCFF286IPW
YBX3	ChIP-seq	K562	BED	ENCFF877ZKU
YY1	ChIP-seq	K562	BED	ENCFF398UQZ
ZBED1	ChIP-seq	K562	BED	ENCFF392INU
ZBTB1	ChIP-seq	K562	BED	ENCFF916CTU
ZBTB11	ChIP-seq	K562	BED	ENCFF991VAW
ZBTB12	ChIP-seq	K562	BED	ENCFF830MTX
ZBTB17	ChIP-seq	K562	BED	ENCFF292HSS
ZBTB2	ChIP-seq	K562	BED	ENCFF209DVO
ZBTB26	ChIP-seq	K562	BED	ENCFF435SNP
ZBTB33	ChIP-seq	K562	BED	ENCFF146GZZ
ZBTB34	ChIP-seq	K562	BED	ENCFF683VXW
ZBTB40	ChIP-seq	K562	BED	ENCFF132DPY
ZBTB43	ChIP-seq	K562	BED	ENCFF124KCE
ZBTB49	ChIP-seq	K562	BED	ENCFF308VAI
ZBTB5	ChIP-seq	K562	BED	ENCFF079EGS
ZBTB7A	ChIP-seq	K562	BED	ENCFF346AOR
ZBTB8A	ChIP-seq	K562	BED	ENCFF423CWQ
ZBTB9	ChIP-seq	K562	BED	ENCFF588CXX
ZC3H11A	ChIP-seq	K562	BED	ENCFF528SIV
ZC3H4	ChIP-seq	K562	BED	ENCFF270TMW
ZC3H8	ChIP-seq	K562	BED	ENCFF230DZT
ZEB2	ChIP-seq	K562	BED	ENCFF242AOL
ZFP1	ChIP-seq	K562	BED	ENCFF795AWO
ZFP30	ChIP-seq	K562	BED	ENCFF141HPL
ZFP36	ChIP-seq	K562	BED	ENCFF839GAS
ZFP91	ChIP-seq	K562	BED	ENCFF835PDO
ZFPM2	ChIP-seq	K562	BED	ENCFF549NPY
ZFX	ChIP-seq	K562	BED	ENCFF840NZE
ZHX1	ChIP-seq	K562	BED	ENCFF495BPY
ZKSCAN1	ChIP-seq	K562	BED	ENCFF560UGR
ZKSCAN3	ChIP-seq	K562	BED	ENCFF697DRN
ZKSCAN8	ChIP-seq	K562	BED	ENCFF908SNB
ZMIZ1	ChIP-seq	K562	BED	ENCFF881DAT
ZMYM3	ChIP-seq	K562	BED	ENCFF117XRE
ZNF12	ChIP-seq	K562	BED	ENCFF021JCJ
ZNF121	ChIP-seq	K562	BED	ENCFF650DWZ
ZNF124	ChIP-seq	K562	BED	ENCFF881MMD
ZNF133	ChIP-seq	K562	BED	ENCFF810OHB
ZNF134	ChIP-seq	K562	BED	ENCFF169AWH
ZNF140	ChIP-seq	K562	BED	ENCFF207XCM
ZNF143	ChIP-seq	K562	BED	ENCFF596HNP
ZNF146	ChIP-seq	K562	BED	ENCFF932FVX
ZNF148	ChIP-seq	K562	BED	ENCFF283UWH
ZNF165	ChIP-seq	K562	BED	ENCFF169QYL
ZNF174	ChIP-seq	K562	BED	ENCFF822FXR
ZNF175	ChIP-seq	K562	BED	ENCFF192MEM
ZNF184	ChIP-seq	K562	BED	ENCFF058VGZ
ZNF197	ChIP-seq	K562	BED	ENCFF987UBO
ZNF212	ChIP-seq	K562	BED	ENCFF435MHH
ZNF215	ChIP-seq	K562	BED	ENCFF922RHM
ZNF217	ChIP-seq	K562	BED	ENCFF515LWL
ZNF224	ChIP-seq	K562	BED	ENCFF905RSN
ZNF23	ChIP-seq	K562	BED	ENCFF063VRD
ZNF232	ChIP-seq	K562	BED	ENCFF672PJF
ZNF239	ChIP-seq	K562	BED	ENCFF569TJP
ZNF24	ChIP-seq	K562	BED	ENCFF683VTL
ZNF253	ChIP-seq	K562	BED	ENCFF019NGO
ZNF257	ChIP-seq	K562	BED	ENCFF738IQL
ZNF263	ChIP-seq	K562	BED	ENCFF295XBK
ZNF274	ChIP-seq	K562	BED	ENCFF045CFL
ZNF277	ChIP-seq	K562	BED	ENCFF382QUI
ZNF280A	ChIP-seq	K562	BED	ENCFF932ZCO
ZNF280B	ChIP-seq	K562	BED	ENCFF253UAF
ZNF281	ChIP-seq	K562	BED	ENCFF648ORA
ZNF282	ChIP-seq	K562	BED	ENCFF110GDP
ZNF3	ChIP-seq	K562	BED	ENCFF180XUM
ZNF311	ChIP-seq	K562	BED	ENCFF080KWE
ZNF316	ChIP-seq	K562	BED	ENCFF840SLB
ZNF317	ChIP-seq	K562	BED	ENCFF653DNY
ZNF318	ChIP-seq	K562	BED	ENCFF545WAL
ZNF319	ChIP-seq	K562	BED	ENCFF873VFI
ZNF324	ChIP-seq	K562	BED	ENCFF265MQC
ZNF347	ChIP-seq	K562	BED	ENCFF843NBV
ZNF354B	ChIP-seq	K562	BED	ENCFF649UCX
ZNF354C	ChIP-seq	K562	BED	ENCFF604RBX
ZNF384	ChIP-seq	K562	BED	ENCFF864XZP
ZNF395	ChIP-seq	K562	BED	ENCFF430IPX
ZNF397	ChIP-seq	K562	BED	ENCFF193BGB
ZNF398	ChIP-seq	K562	BED	ENCFF380KJB
ZNF407	ChIP-seq	K562	BED	ENCFF255HEF
ZNF408	ChIP-seq	K562	BED	ENCFF207MLR
ZNF41	ChIP-seq	K562	BED	ENCFF629EAD
ZNF431	ChIP-seq	K562	BED	ENCFF442RYH
ZNF436	ChIP-seq	K562	BED	ENCFF318ZUN
ZNF444	ChIP-seq	K562	BED	ENCFF295XCB
ZNF445	ChIP-seq	K562	BED	ENCFF416TFM
ZNF449	ChIP-seq	K562	BED	ENCFF443BGE
ZNF507	ChIP-seq	K562	BED	ENCFF072JDK
ZNF511	ChIP-seq	K562	BED	ENCFF653ABW
ZNF512	ChIP-seq	K562	BED	ENCFF825ZIU
ZNF518B	ChIP-seq	K562	BED	ENCFF096AYV
ZNF551	ChIP-seq	K562	BED	ENCFF913YMX
ZNF561	ChIP-seq	K562	BED	ENCFF701RWL
ZNF57	ChIP-seq	K562	BED	ENCFF945IST
ZNF583	ChIP-seq	K562	BED	ENCFF053ABJ
ZNF584	ChIP-seq	K562	BED	ENCFF005MBI
ZNF586	ChIP-seq	K562	BED	ENCFF887ZDT
ZNF589	ChIP-seq	K562	BED	ENCFF345IHK
ZNF592	ChIP-seq	K562	BED	ENCFF847QJI
ZNF609	ChIP-seq	K562	BED	ENCFF824EJC
ZNF639	ChIP-seq	K562	BED	ENCFF643AUL
ZNF644	ChIP-seq	K562	BED	ENCFF773XPT
ZNF655	ChIP-seq	K562	BED	ENCFF156EZP
ZNF668	ChIP-seq	K562	BED	ENCFF885HJI
ZNF695	ChIP-seq	K562	BED	ENCFF493LZB
ZNF696	ChIP-seq	K562	BED	ENCFF899BJR
ZNF699	ChIP-seq	K562	BED	ENCFF854SNX
ZNF7	ChIP-seq	K562	BED	ENCFF018HWM
ZNF700	ChIP-seq	K562	BED	ENCFF208OME
ZNF707	ChIP-seq	K562	BED	ENCFF959ZKZ
ZNF717	ChIP-seq	K562	BED	ENCFF159END
ZNF740	ChIP-seq	K562	BED	ENCFF219NIA
ZNF75A	ChIP-seq	K562	BED	ENCFF307UZC
ZNF76	ChIP-seq	K562	BED	ENCFF305XQM
ZNF764	ChIP-seq	K562	BED	ENCFF049MDN
ZNF766	ChIP-seq	K562	BED	ENCFF466PKS
ZNF77	ChIP-seq	K562	BED	ENCFF809JNC
ZNF778	ChIP-seq	K562	BED	ENCFF165JQS
ZNF780A	ChIP-seq	K562	BED	ENCFF794OSY
ZNF785	ChIP-seq	K562	BED	ENCFF352NGK
ZNF79	ChIP-seq	K562	BED	ENCFF670RLH
ZNF83	ChIP-seq	K562	BED	ENCFF451LLC
ZNF830	ChIP-seq	K562	BED	ENCFF979NKM
ZNF84	ChIP-seq	K562	BED	ENCFF014HYS
ZSCAN29	ChIP-seq	K562	BED	ENCFF407STM
ZSCAN32	ChIP-seq	K562	BED	ENCFF537HHU
ZZZ3	ChIP-seq	K562	BED	ENCFF797VEK
ARID3A	ChIP-seq	MCF-7	BED	ENCFF823HUJ
ATF7	ChIP-seq	MCF-7	BED	ENCFF261DZR
BMI1	ChIP-seq	MCF-7	BED	ENCFF846CPP
BRCA2	ChIP-seq	MCF-7	BED	ENCFF740MEN
CEBPB	ChIP-seq	MCF-7	BED	ENCFF240ZHW
CEBPG	ChIP-seq	MCF-7	BED	ENCFF672NSF
CHD1	ChIP-seq	MCF-7	BED	ENCFF587BZB
CLOCK	ChIP-seq	MCF-7	BED	ENCFF594YBN
COPS2	ChIP-seq	MCF-7	BED	ENCFF395PJC
CREB1	ChIP-seq	MCF-7	BED	ENCFF599FYT
CSDE1	ChIP-seq	MCF-7	BED	ENCFF576UBB
CTBP1	ChIP-seq	MCF-7	BED	ENCFF882ZZZ
CTCF	ChIP-seq	MCF-7	BED	ENCFF685HMV
CUX1	ChIP-seq	MCF-7	BED	ENCFF184PHK
DDX20	ChIP-seq	MCF-7	BED	ENCFF565XMS
DPF2	ChIP-seq	MCF-7	BED	ENCFF870ORM
E2F1	ChIP-seq	MCF-7	BED	ENCFF115KRO
E2F4	ChIP-seq	MCF-7	BED	ENCFF090CEP
E2F8	ChIP-seq	MCF-7	BED	ENCFF096JXF
E4F1	ChIP-seq	MCF-7	BED	ENCFF434IDL
EGR1	ChIP-seq	MCF-7	BED	ENCFF427RSA
ELF1	ChIP-seq	MCF-7	BED	ENCFF091NQE
ELK1	ChIP-seq	MCF-7	BED	ENCFF427XNV
EP300	ChIP-seq	MCF-7	BED	ENCFF290DJX
ESR1	ChIP-seq	MCF-7	BED	ENCFF185UUT
ESRRA	ChIP-seq	MCF-7	BED	ENCFF214ICQ
FOS	ChIP-seq	MCF-7	BED	ENCFF519VZH
FOSL2	ChIP-seq	MCF-7	BED	ENCFF857LGS
FOXA1	ChIP-seq	MCF-7	BED	ENCFF112JVK
FOXK2	ChIP-seq	MCF-7	BED	ENCFF222VDW
FOXM1	ChIP-seq	MCF-7	BED	ENCFF563MHZ
GABPA	ChIP-seq	MCF-7	BED	ENCFF158YBV
GATA3	ChIP-seq	MCF-7	BED	ENCFF381ULU
GATAD2B	ChIP-seq	MCF-7	BED	ENCFF401YUZ
GTF2F1	ChIP-seq	MCF-7	BED	ENCFF819AEG
HCFC1	ChIP-seq	MCF-7	BED	ENCFF796EMB
HDAC2	ChIP-seq	MCF-7	BED	ENCFF661VXV
HDGF	ChIP-seq	MCF-7	BED	ENCFF480XAU
HES1	ChIP-seq	MCF-7	BED	ENCFF144OPN
HSF1	ChIP-seq	MCF-7	BED	ENCFF766UTT
JUN	ChIP-seq	MCF-7	BED	ENCFF769TUY
JUND	ChIP-seq	MCF-7	BED	ENCFF569ZCY
KLF4	ChIP-seq	MCF-7	BED	ENCFF536WWR
KLF9	ChIP-seq	MCF-7	BED	ENCFF225FXI
LARP7	ChIP-seq	MCF-7	BED	ENCFF734FBR
MAFK	ChIP-seq	MCF-7	BED	ENCFF873SVI
MAX	ChIP-seq	MCF-7	BED	ENCFF624CRN
MAZ	ChIP-seq	MCF-7	BED	ENCFF290CNC
MBD2	ChIP-seq	MCF-7	BED	ENCFF853ULZ
MLLT1	ChIP-seq	MCF-7	BED	ENCFF972FNO
MNT	ChIP-seq	MCF-7	BED	ENCFF810GPR
MSX2	ChIP-seq	MCF-7	BED	ENCFF283FBB
MTA1	ChIP-seq	MCF-7	BED	ENCFF070JYN
MTA2	ChIP-seq	MCF-7	BED	ENCFF180XXZ
MTA3	ChIP-seq	MCF-7	BED	ENCFF975UOJ
MYC	ChIP-seq	MCF-7	BED	ENCFF385LDF
NBN	ChIP-seq	MCF-7	BED	ENCFF065ASC
NCOA3	ChIP-seq	MCF-7	BED	ENCFF342NSW
NEUROD1	ChIP-seq	MCF-7	BED	ENCFF796KBR
NFIB	ChIP-seq	MCF-7	BED	ENCFF489IWB
NFRKB	ChIP-seq	MCF-7	BED	ENCFF532IPJ
NFXL1	ChIP-seq	MCF-7	BED	ENCFF142NAV
NONO	ChIP-seq	MCF-7	BED	ENCFF115WXJ
NR2F2	ChIP-seq	MCF-7	BED	ENCFF386FQQ
NRF1	ChIP-seq	MCF-7	BED	ENCFF970MPY
OTX1	ChIP-seq	MCF-7	BED	ENCFF302RKX
OVOL1	ChIP-seq	MCF-7	BED	ENCFF024BHX
PAX8	ChIP-seq	MCF-7	BED	ENCFF473UHQ
PKNOX1	ChIP-seq	MCF-7	BED	ENCFF043NUC
PML	ChIP-seq	MCF-7	BED	ENCFF569JWM
POLR2A	ChIP-seq	MCF-7	BED	ENCFF456FTV
PPP1R10	ChIP-seq	MCF-7	BED	ENCFF428GSG
RAD21	ChIP-seq	MCF-7	BED	ENCFF728MPA
RAD51	ChIP-seq	MCF-7	BED	ENCFF062KLW
RCOR1	ChIP-seq	MCF-7	BED	ENCFF160KBR
REST	ChIP-seq	MCF-7	BED	ENCFF680JMZ
RFX1	ChIP-seq	MCF-7	BED	ENCFF150PTQ
RFX5	ChIP-seq	MCF-7	BED	ENCFF753LKY
SIN3A	ChIP-seq	MCF-7	BED	ENCFF220RUS
SIX4	ChIP-seq	MCF-7	BED	ENCFF728MNA
SMARCA5	ChIP-seq	MCF-7	BED	ENCFF618JNX
SMARCE1	ChIP-seq	MCF-7	BED	ENCFF889QAN
SNIP1	ChIP-seq	MCF-7	BED	ENCFF285KBA
SP1	ChIP-seq	MCF-7	BED	ENCFF932UJX
SPDEF	ChIP-seq	MCF-7	BED	ENCFF464GFC
SREBF1	ChIP-seq	MCF-7	BED	ENCFF571VYR
SRF	ChIP-seq	MCF-7	BED	ENCFF131TYZ
SUZ12	ChIP-seq	MCF-7	BED	ENCFF488VNT
TAF1	ChIP-seq	MCF-7	BED	ENCFF075TIU
TARDBP	ChIP-seq	MCF-7	BED	ENCFF666QVW
TCF12	ChIP-seq	MCF-7	BED	ENCFF987QLI
TCF7L2	ChIP-seq	MCF-7	BED	ENCFF332AZX
TEAD4	ChIP-seq	MCF-7	BED	ENCFF751VAZ
TOE1	ChIP-seq	MCF-7	BED	ENCFF999KCC
TRIM22	ChIP-seq	MCF-7	BED	ENCFF238QAG
TSC22D1	ChIP-seq	MCF-7	BED	ENCFF141CBF
TSC22D2	ChIP-seq	MCF-7	BED	ENCFF737RZJ
YBX1	ChIP-seq	MCF-7	BED	ENCFF247VVK
ZBTB1	ChIP-seq	MCF-7	BED	ENCFF192BPQ
ZBTB11	ChIP-seq	MCF-7	BED	ENCFF328ZJV
ZBTB33	ChIP-seq	MCF-7	BED	ENCFF356WOE
ZBTB40	ChIP-seq	MCF-7	BED	ENCFF160TJG
ZBTB7B	ChIP-seq	MCF-7	BED	ENCFF339BDC
ZFX	ChIP-seq	MCF-7	BED	ENCFF861DOL
ZHX2	ChIP-seq	MCF-7	BED	ENCFF443WEJ
ZKSCAN1	ChIP-seq	MCF-7	BED	ENCFF856VYW
ZNF207	ChIP-seq	MCF-7	BED	ENCFF761KBK
ZNF217	ChIP-seq	MCF-7	BED	ENCFF197CVM
ZNF227	ChIP-seq	MCF-7	BED	ENCFF699IZY
ZNF24	ChIP-seq	MCF-7	BED	ENCFF258VTL
ZNF331	ChIP-seq	MCF-7	BED	ENCFF611WRQ
ZNF444	ChIP-seq	MCF-7	BED	ENCFF896QHA
ZNF507	ChIP-seq	MCF-7	BED	ENCFF675SAG
ZNF512B	ChIP-seq	MCF-7	BED	ENCFF320KEW
ZNF574	ChIP-seq	MCF-7	BED	ENCFF281CNU
ZNF579	ChIP-seq	MCF-7	BED	ENCFF223BRJ
ZNF592	ChIP-seq	MCF-7	BED	ENCFF566KDV
ZNF687	ChIP-seq	MCF-7	BED	ENCFF609HVM
ZNF8	ChIP-seq	MCF-7	BED	ENCFF435UDQ
