# Supplementary material for: Adversarial attack of sequence-free enhancer prediction identifies chromatin architecture
Source: Bioinformatics. 2025 Jun 24;41(7):btaf371. doi: 10.1093/bioinformatics/btaf371 (PMC12240468; doi:10.1093/bioinformatics/btaf371)
Supplement: btaf371_Supplementary_Data [file btaf371_supplementary_data.zip › Supplementary_Table2_EnhancerEnrichment.xlsx]

## Sheet: Supplementary_Table_1
## Supplementary Table 2: ChIP enrichment at cell-specific enhancers
# ENCODE ChIP-seq narrowpeak files were intersected with cell line specific enhancers and the poisson means test was performed with a background model of 25,000 random genomic coordinates. Benjamini–Yekutieli multiple testing correction was performed to identify enriched ChIP-seq peaks for each set of enhancer coordinates.
ENCODE accession	ChIP-CellLine	TF-Target	Enh-CellLine	Poisson-statistic	P-value	CorrectedP-value	IsEnriched
ENCFF162UZN	HepG2	ADNP	A549	32.629	0	0	1
ENCFF162UZN	HepG2	ADNP	HepG2	38.9032	0	0	1
ENCFF162UZN	HepG2	ADNP	K562	25.2456	0	0	1
ENCFF162UZN	HepG2	ADNP	MCF7	26.2604	0	0	1
ENCFF739AJO	K562	ADNP	A549	32.9899	0	0	1
ENCFF739AJO	K562	ADNP	HepG2	22.7545	0	0	1
ENCFF739AJO	K562	ADNP	K562	61.5528	0	0	1
ENCFF739AJO	K562	ADNP	MCF7	26.7596	0	0	1
ENCFF195YGC	K562	AFF1	A549	54.4395	0	0	1
ENCFF195YGC	K562	AFF1	HepG2	26.3106	0	0	1
ENCFF195YGC	K562	AFF1	K562	76.0712	0	0	1
ENCFF195YGC	K562	AFF1	MCF7	45.229	0	0	1
ENCFF026PPP	HepG2	AFF4	A549	46.5637	0	0	1
ENCFF026PPP	HepG2	AFF4	HepG2	41.3598	0	0	1
ENCFF026PPP	HepG2	AFF4	K562	30.5963	0	0	1
ENCFF026PPP	HepG2	AFF4	MCF7	35.4006	0	0	1
ENCFF142MJD	K562	AFF4	A549	67.5843	0	0	1
ENCFF142MJD	K562	AFF4	HepG2	20.5181	0	0	1
ENCFF142MJD	K562	AFF4	K562	59.5832	0	0	1
ENCFF142MJD	K562	AFF4	MCF7	48.9749	0	0	1
ENCFF627BHP	HepG2	AGO1	A549	60.4348	0	0	1
ENCFF627BHP	HepG2	AGO1	HepG2	25.7653	0	0	1
ENCFF627BHP	HepG2	AGO1	K562	35.2741	0	0	1
ENCFF627BHP	HepG2	AGO1	MCF7	43.221	0	0	1
ENCFF794IRP	K562	AGO1	A549	47.1151	0	0	1
ENCFF794IRP	K562	AGO1	HepG2	12.137	0	0	1
ENCFF794IRP	K562	AGO1	K562	28.7062	0	0	1
ENCFF794IRP	K562	AGO1	MCF7	32.4693	0	0	1
ENCFF348MDS	HepG2	AGO2	A549	85.659	0	0	1
ENCFF348MDS	HepG2	AGO2	HepG2	40.1611	0	0	1
ENCFF348MDS	HepG2	AGO2	K562	42.9343	0	0	1
ENCFF348MDS	HepG2	AGO2	MCF7	56.0191	0	0	1
ENCFF048HNT	HepG2	AHDC1	A549	62.6554	0	0	1
ENCFF048HNT	HepG2	AHDC1	HepG2	86.3897	0	0	1
ENCFF048HNT	HepG2	AHDC1	K562	43.4549	0	0	1
ENCFF048HNT	HepG2	AHDC1	MCF7	48.8311	0	0	1
ENCFF868LEZ	HepG2	AHR	A549	60.3701	0	0	1
ENCFF868LEZ	HepG2	AHR	HepG2	40.311	0	0	1
ENCFF868LEZ	HepG2	AHR	K562	41.2022	0	0	1
ENCFF868LEZ	HepG2	AHR	MCF7	44.6456	0	0	1
ENCFF716HAB	HepG2	AKAP8	A549	57.9761	0	0	1
ENCFF716HAB	HepG2	AKAP8	HepG2	49.8035	0	0	1
ENCFF716HAB	HepG2	AKAP8	K562	37.1292	0	0	1
ENCFF716HAB	HepG2	AKAP8	MCF7	43.065	0	0	1
ENCFF786UOS	HepG2	AKAP8L	A549	35.3053	0	0	1
ENCFF786UOS	HepG2	AKAP8L	HepG2	27.4395	0	0	1
ENCFF786UOS	HepG2	AKAP8L	K562	21.807	0	0	1
ENCFF786UOS	HepG2	AKAP8L	MCF7	26.2867	0	0	1
ENCFF411GOS	HepG2	AKNA	A549	36.8679	0	0	1
ENCFF411GOS	HepG2	AKNA	HepG2	22.148	0	0	1
ENCFF411GOS	HepG2	AKNA	K562	24.1123	0	0	1
ENCFF411GOS	HepG2	AKNA	MCF7	26.1216	0	0	1
ENCFF639APT	HepG2	ARHGAP35	A549	58.9567	0	0	1
ENCFF639APT	HepG2	ARHGAP35	HepG2	35.6546	0	0	1
ENCFF639APT	HepG2	ARHGAP35	K562	37.8532	0	0	1
ENCFF639APT	HepG2	ARHGAP35	MCF7	40.926	0	0	1
ENCFF952WKN	K562	ARHGAP35	A549	22.986	0	0	1
ENCFF952WKN	K562	ARHGAP35	HepG2	8.76071	5.55242e-26	5.55843e-25	1
ENCFF952WKN	K562	ARHGAP35	K562	26.0658	0	0	1
ENCFF952WKN	K562	ARHGAP35	MCF7	17.418	0	0	1
ENCFF879NTL	K562	ARID1B	A549	65.1804	0	0	1
ENCFF879NTL	K562	ARID1B	HepG2	42.1213	0	0	1
ENCFF879NTL	K562	ARID1B	K562	105.111	0	0	1
ENCFF879NTL	K562	ARID1B	MCF7	54.9736	0	0	1
ENCFF165MOD	HepG2	ARID2	A549	59.8457	0	0	1
ENCFF165MOD	HepG2	ARID2	HepG2	49.9797	0	0	1
ENCFF165MOD	HepG2	ARID2	K562	39.8651	0	0	1
ENCFF165MOD	HepG2	ARID2	MCF7	43.7221	0	0	1
ENCFF344MKI	K562	ARID2	A549	30.4611	0	0	1
ENCFF344MKI	K562	ARID2	HepG2	15.6546	0	0	1
ENCFF344MKI	K562	ARID2	K562	46.6101	0	0	1
ENCFF344MKI	K562	ARID2	MCF7	42.8954	0	0	1
ENCFF536DJU	HepG2	ARID3A	A549	50.7113	0	0	1
ENCFF536DJU	HepG2	ARID3A	HepG2	76.4506	0	0	1
ENCFF536DJU	HepG2	ARID3A	K562	41.0331	0	0	1
ENCFF536DJU	HepG2	ARID3A	MCF7	48.661	0	0	1
ENCFF891OQP	K562	ARID3A	A549	30.3998	0	0	1
ENCFF891OQP	K562	ARID3A	HepG2	20.1104	0	0	1
ENCFF891OQP	K562	ARID3A	K562	63.7609	0	0	1
ENCFF891OQP	K562	ARID3A	MCF7	31.9129	0	0	1
ENCFF823HUJ	MCF-7	ARID3A	A549	5.24159	2.95956e-10	2.86427e-09	1
ENCFF823HUJ	MCF-7	ARID3A	HepG2	3.53906	1.31502e-05	0.000125077	1
ENCFF823HUJ	MCF-7	ARID3A	K562	4.73821	2.85121e-09	2.75047e-08	1
ENCFF823HUJ	MCF-7	ARID3A	MCF7	10.2886	0	0	1
ENCFF270TSN	K562	ARID3B	A549	25.0095	0	0	1
ENCFF270TSN	K562	ARID3B	HepG2	8.87966	1.14425e-26	1.14699e-25	1
ENCFF270TSN	K562	ARID3B	K562	26.7346	0	0	1
ENCFF270TSN	K562	ARID3B	MCF7	17.7095	0	0	1
ENCFF258MNE	HepG2	ARID4A	A549	103.673	0	0	1
ENCFF258MNE	HepG2	ARID4A	HepG2	83.0154	0	0	1
ENCFF258MNE	HepG2	ARID4A	K562	67.6619	0	0	1
ENCFF258MNE	HepG2	ARID4A	MCF7	74.9116	0	0	1
ENCFF492BXK	HepG2	ARID4B	A549	99.8652	0	0	1
ENCFF492BXK	HepG2	ARID4B	HepG2	93.8457	0	0	1
ENCFF492BXK	HepG2	ARID4B	K562	71.749	0	0	1
ENCFF492BXK	HepG2	ARID4B	MCF7	81.3926	0	0	1
ENCFF528IDR	K562	ARID4B	A549	37.6621	0	0	1
ENCFF528IDR	K562	ARID4B	HepG2	14.1376	0	0	1
ENCFF528IDR	K562	ARID4B	K562	38.5571	0	0	1
ENCFF528IDR	K562	ARID4B	MCF7	25.5408	0	0	1
ENCFF477OUI	HepG2	ARID5B	A549	85.0628	0	0	1
ENCFF477OUI	HepG2	ARID5B	HepG2	102.817	0	0	1
ENCFF477OUI	HepG2	ARID5B	K562	62.4796	0	0	1
ENCFF477OUI	HepG2	ARID5B	MCF7	71.485	0	0	1
ENCFF074XQR	HepG2	ARNT	A549	4.71097	4.77896e-08	4.59521e-07	1
ENCFF074XQR	HepG2	ARNT	HepG2	7.0113	4.4526e-18	4.38853e-17	1
ENCFF074XQR	HepG2	ARNT	K562	4.38082	1.27879e-07	1.22632e-06	1
ENCFF074XQR	HepG2	ARNT	MCF7	4.62954	3.68233e-08	3.54138e-07	1
ENCFF075OIT	K562	ARNT	A549	25.828	0	0	1
ENCFF075OIT	K562	ARNT	HepG2	15.1589	0	0	1
ENCFF075OIT	K562	ARNT	K562	46.9555	0	0	1
ENCFF075OIT	K562	ARNT	MCF7	22.2814	0	0	1
ENCFF431BYW	HepG2	ARNT2	A549	80.6566	0	0	1
ENCFF431BYW	HepG2	ARNT2	HepG2	57.8934	0	0	1
ENCFF431BYW	HepG2	ARNT2	K562	51.1156	0	0	1
ENCFF431BYW	HepG2	ARNT2	MCF7	57.1246	0	0	1
ENCFF588WBI	HepG2	ARNTL	A549	70.6824	0	0	1
ENCFF588WBI	HepG2	ARNTL	HepG2	69.6633	0	0	1
ENCFF588WBI	HepG2	ARNTL	K562	47.6199	0	0	1
ENCFF588WBI	HepG2	ARNTL	MCF7	52.5419	0	0	1
ENCFF553IUR	K562	ASH1L	A549	40.058	0	0	1
ENCFF553IUR	K562	ASH1L	HepG2	13.4469	0	0	1
ENCFF553IUR	K562	ASH1L	K562	40.6601	0	0	1
ENCFF553IUR	K562	ASH1L	MCF7	29.278	0	0	1
ENCFF230OBH	HepG2	ASH2L	A549	104.244	0	0	1
ENCFF230OBH	HepG2	ASH2L	HepG2	98.6168	0	0	1
ENCFF230OBH	HepG2	ASH2L	K562	63.7406	0	0	1
ENCFF230OBH	HepG2	ASH2L	MCF7	72.2741	0	0	1
ENCFF585SZT	HepG2	ATAD3A	A549	26.1317	0	0	1
ENCFF585SZT	HepG2	ATAD3A	HepG2	13.0896	0	0	1
ENCFF585SZT	HepG2	ATAD3A	K562	14.7236	0	0	1
ENCFF585SZT	HepG2	ATAD3A	MCF7	17.1311	0	0	1
ENCFF914IWA	HepG2	ATF1	A549	57.3243	0	0	1
ENCFF914IWA	HepG2	ATF1	HepG2	62.7002	0	0	1
ENCFF914IWA	HepG2	ATF1	K562	44.0364	0	0	1
ENCFF914IWA	HepG2	ATF1	MCF7	43.7988	0	0	1
ENCFF206BGR	K562	ATF1	A549	47.7326	0	0	1
ENCFF206BGR	K562	ATF1	HepG2	25.9338	0	0	1
ENCFF206BGR	K562	ATF1	K562	69.0494	0	0	1
ENCFF206BGR	K562	ATF1	MCF7	38.5587	0	0	1
ENCFF994LMJ	HepG2	ATF2	A549	21.6088	0	0	1
ENCFF994LMJ	HepG2	ATF2	HepG2	25.1227	0	0	1
ENCFF994LMJ	HepG2	ATF2	K562	18.91	0	0	1
ENCFF994LMJ	HepG2	ATF2	MCF7	17.268	0	0	1
ENCFF192ASP	K562	ATF2	A549	38.2308	0	0	1
ENCFF192ASP	K562	ATF2	HepG2	22.5076	0	0	1
ENCFF192ASP	K562	ATF2	K562	55.709	0	0	1
ENCFF192ASP	K562	ATF2	MCF7	31.4727	0	0	1
ENCFF851UTY	A549	ATF3	A549	70.8921	0	0	1
ENCFF851UTY	A549	ATF3	HepG2	35.9758	0	0	1
ENCFF851UTY	A549	ATF3	K562	42.1358	0	0	1
ENCFF851UTY	A549	ATF3	MCF7	50.498	0	0	1
ENCFF440JOS	HepG2	ATF3	A549	37.2099	0	0	1
ENCFF440JOS	HepG2	ATF3	HepG2	25.1729	0	0	1
ENCFF440JOS	HepG2	ATF3	K562	27.6398	0	0	1
ENCFF440JOS	HepG2	ATF3	MCF7	27.3934	0	0	1
ENCFF556SMM	K562	ATF3	A549	61.5478	0	0	1
ENCFF556SMM	K562	ATF3	HepG2	41.625	0	0	1
ENCFF556SMM	K562	ATF3	K562	82.932	0	0	1
ENCFF556SMM	K562	ATF3	MCF7	51.4759	0	0	1
ENCFF885VKD	HepG2	ATF4	A549	32.9987	0	0	1
ENCFF885VKD	HepG2	ATF4	HepG2	33.34	0	0	1
ENCFF885VKD	HepG2	ATF4	K562	24.6549	0	0	1
ENCFF885VKD	HepG2	ATF4	MCF7	24.7906	0	0	1
ENCFF086TAD	K562	ATF4	A549	44.8282	0	0	1
ENCFF086TAD	K562	ATF4	HepG2	27.8078	0	0	1
ENCFF086TAD	K562	ATF4	K562	64.0532	0	0	1
ENCFF086TAD	K562	ATF4	MCF7	35.6343	0	0	1
ENCFF482BEV	HepG2	ATF5	A549	43.8795	0	0	1
ENCFF482BEV	HepG2	ATF5	HepG2	29.2772	0	0	1
ENCFF482BEV	HepG2	ATF5	K562	27.2905	0	0	1
ENCFF482BEV	HepG2	ATF5	MCF7	30.8046	0	0	1
ENCFF463GXC	HepG2	ATF6	A549	40.2086	0	0	1
ENCFF463GXC	HepG2	ATF6	HepG2	31.2018	0	0	1
ENCFF463GXC	HepG2	ATF6	K562	28.3503	0	0	1
ENCFF463GXC	HepG2	ATF6	MCF7	31.0212	0	0	1
ENCFF863ZFH	K562	ATF6	A549	51.0722	0	0	1
ENCFF863ZFH	K562	ATF6	HepG2	16.7531	0	0	1
ENCFF863ZFH	K562	ATF6	K562	47.5194	0	0	1
ENCFF863ZFH	K562	ATF6	MCF7	36.058	0	0	1
ENCFF788ONH	HepG2	ATF7	A549	30.2352	0	0	1
ENCFF788ONH	HepG2	ATF7	HepG2	39.5176	0	0	1
ENCFF788ONH	HepG2	ATF7	K562	24.9037	0	0	1
ENCFF788ONH	HepG2	ATF7	MCF7	23.7702	0	0	1
ENCFF371SJR	K562	ATF7	A549	88.4582	0	0	1
ENCFF371SJR	K562	ATF7	HepG2	40.4529	0	0	1
ENCFF371SJR	K562	ATF7	K562	104.789	0	0	1
ENCFF371SJR	K562	ATF7	MCF7	69.8446	0	0	1
ENCFF261DZR	MCF-7	ATF7	A549	36.6701	0	0	1
ENCFF261DZR	MCF-7	ATF7	HepG2	23.9429	0	0	1
ENCFF261DZR	MCF-7	ATF7	K562	28.6273	0	0	1
ENCFF261DZR	MCF-7	ATF7	MCF7	47.2376	0	0	1
ENCFF172LIW	HepG2	ATF7-NPFF	A549	75.1183	0	0	1
ENCFF172LIW	HepG2	ATF7-NPFF	HepG2	46.4203	0	0	1
ENCFF172LIW	HepG2	ATF7-NPFF	K562	45.6683	0	0	1
ENCFF172LIW	HepG2	ATF7-NPFF	MCF7	50.9185	0	0	1
ENCFF187WJM	HepG2	ATM	A549	8.65981	1.28208e-26	1.28491e-25	1
ENCFF187WJM	HepG2	ATM	HepG2	15.509	0	0	1
ENCFF187WJM	HepG2	ATM	K562	6.05202	9.76519e-14	9.52999e-13	1
ENCFF187WJM	HepG2	ATM	MCF7	7.32305	2.7112e-19	2.68156e-18	1
ENCFF520POQ	A549	ATOH8	A549	58.6969	0	0	1
ENCFF520POQ	A549	ATOH8	HepG2	29.8524	0	0	1
ENCFF520POQ	A549	ATOH8	K562	33.1034	0	0	1
ENCFF520POQ	A549	ATOH8	MCF7	38.6156	0	0	1
ENCFF998FLA	HepG2	ATRX	A549	15.5302	0	0	1
ENCFF998FLA	HepG2	ATRX	HepG2	11.5952	0	0	1
ENCFF998FLA	HepG2	ATRX	K562	10.5186	0	0	1
ENCFF998FLA	HepG2	ATRX	MCF7	11.6252	0	0	1
ENCFF678TXX	K562	BACH1	A549	44.2885	0	0	1
ENCFF678TXX	K562	BACH1	HepG2	31.4857	0	0	1
ENCFF678TXX	K562	BACH1	K562	73.9728	0	0	1
ENCFF678TXX	K562	BACH1	MCF7	36.491	0	0	1
ENCFF950HXZ	HepG2	BATF2	A549	52.9437	0	0	1
ENCFF950HXZ	HepG2	BATF2	HepG2	24.0013	0	0	1
ENCFF950HXZ	HepG2	BATF2	K562	31.0535	0	0	1
ENCFF950HXZ	HepG2	BATF2	MCF7	34.5353	0	0	1
ENCFF455PZT	HepG2	BAZ2A	A549	69.6401	0	0	1
ENCFF455PZT	HepG2	BAZ2A	HepG2	61.4854	0	0	1
ENCFF455PZT	HepG2	BAZ2A	K562	47.3698	0	0	1
ENCFF455PZT	HepG2	BAZ2A	MCF7	51.6413	0	0	1
ENCFF312HBF	A549	BCL3	A549	107.308	0	0	1
ENCFF312HBF	A549	BCL3	HepG2	43.8265	0	0	1
ENCFF312HBF	A549	BCL3	K562	54.6389	0	0	1
ENCFF312HBF	A549	BCL3	MCF7	66.1131	0	0	1
ENCFF424FZS	HepG2	BCL3	A549	72.4185	0	0	1
ENCFF424FZS	HepG2	BCL3	HepG2	50.8198	0	0	1
ENCFF424FZS	HepG2	BCL3	K562	45.1924	0	0	1
ENCFF424FZS	HepG2	BCL3	MCF7	51.1969	0	0	1
ENCFF422TZK	HepG2	BCL6	A549	74.4931	0	0	1
ENCFF422TZK	HepG2	BCL6	HepG2	91.9605	0	0	1
ENCFF422TZK	HepG2	BCL6	K562	53.8471	0	0	1
ENCFF422TZK	HepG2	BCL6	MCF7	60.2824	0	0	1
ENCFF941EDY	K562	BCL6	A549	18.7929	0	0	1
ENCFF941EDY	K562	BCL6	HepG2	11.913	0	0	1
ENCFF941EDY	K562	BCL6	K562	31.7539	0	0	1
ENCFF941EDY	K562	BCL6	MCF7	14.4925	0	0	1
ENCFF496YJC	K562	BCLAF1	A549	25.7245	0	0	1
ENCFF496YJC	K562	BCLAF1	HepG2	9.30016	0	0	1
ENCFF496YJC	K562	BCLAF1	K562	29.6729	0	0	1
ENCFF496YJC	K562	BCLAF1	MCF7	21.4713	0	0	1
ENCFF124FTW	K562	BCOR	A549	56.5696	0	0	1
ENCFF124FTW	K562	BCOR	HepG2	27.6989	0	0	1
ENCFF124FTW	K562	BCOR	K562	74.2233	0	0	1
ENCFF124FTW	K562	BCOR	MCF7	43.9341	0	0	1
ENCFF284FTY	K562	BDP1	A549	5.88702	1.80378e-12	1.75427e-11	1
ENCFF284FTY	K562	BDP1	K562	10.566	0	0	1
ENCFF284FTY	K562	BDP1	MCF7	5.05724	6.39171e-10	6.18033e-09	1
ENCFF310TQK	HepG2	BHLHA15	A549	45.5131	0	0	1
ENCFF310TQK	HepG2	BHLHA15	HepG2	28.7107	0	0	1
ENCFF310TQK	HepG2	BHLHA15	K562	26.6175	0	0	1
ENCFF310TQK	HepG2	BHLHA15	MCF7	32.5189	0	0	1
ENCFF808XJN	A549	BHLHE40	A549	38.5899	0	0	1
ENCFF808XJN	A549	BHLHE40	HepG2	18.6542	0	0	1
ENCFF808XJN	A549	BHLHE40	K562	26.0244	0	0	1
ENCFF808XJN	A549	BHLHE40	MCF7	29.2429	0	0	1
ENCFF776PGI	HepG2	BHLHE40	A549	59.2093	0	0	1
ENCFF776PGI	HepG2	BHLHE40	HepG2	56.5823	0	0	1
ENCFF776PGI	HepG2	BHLHE40	K562	44.193	0	0	1
ENCFF776PGI	HepG2	BHLHE40	MCF7	49.2123	0	0	1
ENCFF154IVU	K562	BHLHE40	A549	65.8042	0	0	1
ENCFF154IVU	K562	BHLHE40	HepG2	32.1322	0	0	1
ENCFF154IVU	K562	BHLHE40	K562	78.5875	0	0	1
ENCFF154IVU	K562	BHLHE40	MCF7	54.3772	0	0	1
ENCFF600KEF	K562	BMI1	A549	21.166	0	0	1
ENCFF600KEF	K562	BMI1	HepG2	8.32305	4.62059e-23	4.60751e-22	1
ENCFF600KEF	K562	BMI1	K562	21.003	0	0	1
ENCFF600KEF	K562	BMI1	MCF7	17.9037	0	0	1
ENCFF846CPP	MCF-7	BMI1	A549	31.3735	0	0	1
ENCFF846CPP	MCF-7	BMI1	HepG2	16.4559	0	0	1
ENCFF846CPP	MCF-7	BMI1	K562	20.6056	0	0	1
ENCFF846CPP	MCF-7	BMI1	MCF7	34.2933	0	0	1
ENCFF610WQK	HepG2	BORCS8-MEF2B	A549	74.5958	0	0	1
ENCFF610WQK	HepG2	BORCS8-MEF2B	HepG2	56.7613	0	0	1
ENCFF610WQK	HepG2	BORCS8-MEF2B	K562	50.2152	0	0	1
ENCFF610WQK	HepG2	BORCS8-MEF2B	MCF7	56.3891	0	0	1
ENCFF445RVR	HepG2	BRCA1	A549	30.6859	0	0	1
ENCFF445RVR	HepG2	BRCA1	HepG2	11.3135	0	0	1
ENCFF445RVR	HepG2	BRCA1	K562	20.9449	0	0	1
ENCFF445RVR	HepG2	BRCA1	MCF7	22.2483	0	0	1
ENCFF740MEN	MCF-7	BRCA2	A549	27.9695	0	0	1
ENCFF740MEN	MCF-7	BRCA2	HepG2	16.4463	0	0	1
ENCFF740MEN	MCF-7	BRCA2	K562	20.2948	0	0	1
ENCFF740MEN	MCF-7	BRCA2	MCF7	38.1401	0	0	1
ENCFF921PQB	HepG2	BRD4	A549	48.2034	0	0	1
ENCFF921PQB	HepG2	BRD4	HepG2	26.6514	0	0	1
ENCFF921PQB	HepG2	BRD4	K562	30.9091	0	0	1
ENCFF921PQB	HepG2	BRD4	MCF7	34.453	0	0	1
ENCFF130JVF	K562	BRD4	A549	57.4212	0	0	1
ENCFF130JVF	K562	BRD4	HepG2	21.0839	0	0	1
ENCFF130JVF	K562	BRD4	K562	58.9779	0	0	1
ENCFF130JVF	K562	BRD4	MCF7	41.2726	0	0	1
ENCFF775WSL	K562	BRD9	A549	54.1226	0	0	1
ENCFF775WSL	K562	BRD9	HepG2	28.4423	0	0	1
ENCFF775WSL	K562	BRD9	K562	79.3607	0	0	1
ENCFF775WSL	K562	BRD9	MCF7	46.7685	0	0	1
ENCFF577LSK	K562	BRF1	A549	4.90725	1.54461e-09	1.49191e-08	1
ENCFF577LSK	K562	BRF1	K562	8.20918	0	0	1
ENCFF577LSK	K562	BRF1	MCF7	4.50623	1.04007e-08	1.0017e-07	1
ENCFF647CDO	HepG2	BRF2	A549	58.2187	0	0	1
ENCFF647CDO	HepG2	BRF2	HepG2	44.2348	0	0	1
ENCFF647CDO	HepG2	BRF2	K562	38.795	0	0	1
ENCFF647CDO	HepG2	BRF2	MCF7	40.9783	0	0	1
ENCFF944LWS	K562	BRF2	A549	2.82843	0.00035498	0.00336201	1
ENCFF944LWS	K562	BRF2	K562	3.31662	1.21666e-05	0.000115741	1
ENCFF038WQY	K562	C11orf30	A549	60.561	0	0	1
ENCFF038WQY	K562	C11orf30	HepG2	27.955	0	0	1
ENCFF038WQY	K562	C11orf30	K562	70.9716	0	0	1
ENCFF038WQY	K562	C11orf30	MCF7	43.3098	0	0	1
ENCFF333PIQ	HepG2	CAMTA2	A549	53.9444	0	0	1
ENCFF333PIQ	HepG2	CAMTA2	HepG2	29.1719	0	0	1
ENCFF333PIQ	HepG2	CAMTA2	K562	33.0606	0	0	1
ENCFF333PIQ	HepG2	CAMTA2	MCF7	36.4966	0	0	1
ENCFF123IHX	K562	CAMTA2	A549	27.8376	0	0	1
ENCFF123IHX	K562	CAMTA2	HepG2	9.4436	0	0	1
ENCFF123IHX	K562	CAMTA2	K562	25.9	0	0	1
ENCFF123IHX	K562	CAMTA2	MCF7	21.1899	0	0	1
ENCFF543GET	K562	CBFA2T2	A549	37.1378	0	0	1
ENCFF543GET	K562	CBFA2T2	HepG2	29.2341	0	0	1
ENCFF543GET	K562	CBFA2T2	K562	76.9228	0	0	1
ENCFF543GET	K562	CBFA2T2	MCF7	31.3173	0	0	1
ENCFF082DOH	K562	CBFA2T3	A549	46.1147	0	0	1
ENCFF082DOH	K562	CBFA2T3	HepG2	35.6444	0	0	1
ENCFF082DOH	K562	CBFA2T3	K562	88.8173	0	0	1
ENCFF082DOH	K562	CBFA2T3	MCF7	39.4558	0	0	1
ENCFF951CCL	HepG2	CBFB	A549	67.7446	0	0	1
ENCFF951CCL	HepG2	CBFB	HepG2	58.0785	0	0	1
ENCFF951CCL	HepG2	CBFB	K562	47.1209	0	0	1
ENCFF951CCL	HepG2	CBFB	MCF7	50.6752	0	0	1
ENCFF802NHC	K562	CBFB	A549	40.8876	0	0	1
ENCFF802NHC	K562	CBFB	HepG2	16.8358	0	0	1
ENCFF802NHC	K562	CBFB	K562	44.0866	0	0	1
ENCFF802NHC	K562	CBFB	MCF7	32.1866	0	0	1
ENCFF566PBY	HepG2	CBX1	A549	56.758	0	0	1
ENCFF566PBY	HepG2	CBX1	HepG2	42.7	0	0	1
ENCFF566PBY	HepG2	CBX1	K562	39.0957	0	0	1
ENCFF566PBY	HepG2	CBX1	MCF7	42.8873	0	0	1
ENCFF470CSE	K562	CBX1	A549	61.4036	0	0	1
ENCFF470CSE	K562	CBX1	HepG2	18.2703	0	0	1
ENCFF470CSE	K562	CBX1	K562	53.1063	0	0	1
ENCFF470CSE	K562	CBX1	MCF7	43.083	0	0	1
ENCFF341HVV	A549	CBX2	A549	5.56776	3.42097e-12	3.32404e-11	1
ENCFF341HVV	A549	CBX2	K562	3.4641	5.07588e-06	4.83214e-05	1
ENCFF341HVV	A549	CBX2	MCF7	5.19615	2.27935e-11	2.20996e-10	1
ENCFF598QRD	HepG2	CBX2	A549	11.7859	0	0	1
ENCFF598QRD	HepG2	CBX2	HepG2	7.36526	1.46271e-18	1.44405e-17	1
ENCFF598QRD	HepG2	CBX2	K562	9.57875	0	0	1
ENCFF598QRD	HepG2	CBX2	MCF7	8.04933	5.73228e-22	5.69802e-21	1
ENCFF386ZWO	K562	CBX3	A549	51.8911	0	0	1
ENCFF386ZWO	K562	CBX3	HepG2	24.5328	0	0	1
ENCFF386ZWO	K562	CBX3	K562	76.5047	0	0	1
ENCFF386ZWO	K562	CBX3	MCF7	44.86	0	0	1
ENCFF486LNN	HepG2	CBX5	A549	63.9295	0	0	1
ENCFF486LNN	HepG2	CBX5	HepG2	64.1533	0	0	1
ENCFF486LNN	HepG2	CBX5	K562	48.4862	0	0	1
ENCFF486LNN	HepG2	CBX5	MCF7	54.5365	0	0	1
ENCFF066OJB	K562	CBX5	A549	27.2768	0	0	1
ENCFF066OJB	K562	CBX5	HepG2	10.1507	0	0	1
ENCFF066OJB	K562	CBX5	K562	36.0625	0	0	1
ENCFF066OJB	K562	CBX5	MCF7	23.3256	0	0	1
ENCFF502SCY	HepG2	CC2D1A	A549	34.6275	0	0	1
ENCFF502SCY	HepG2	CC2D1A	HepG2	29.9693	0	0	1
ENCFF502SCY	HepG2	CC2D1A	K562	24.1682	0	0	1
ENCFF502SCY	HepG2	CC2D1A	MCF7	26.1165	0	0	1
ENCFF156GHD	K562	CC2D1A	A549	45.1683	0	0	1
ENCFF156GHD	K562	CC2D1A	HepG2	22.624	0	0	1
ENCFF156GHD	K562	CC2D1A	K562	76.1252	0	0	1
ENCFF156GHD	K562	CC2D1A	MCF7	50.9727	0	0	1
ENCFF504CCV	HepG2	CCAR2	A549	26.6096	0	0	1
ENCFF504CCV	HepG2	CCAR2	HepG2	28.1317	0	0	1
ENCFF504CCV	HepG2	CCAR2	K562	21.2941	0	0	1
ENCFF504CCV	HepG2	CCAR2	MCF7	22.5446	0	0	1
ENCFF704PGT	K562	CCAR2	A549	9.87258	0	0	1
ENCFF704PGT	K562	CCAR2	HepG2	5.93751	2.21243e-13	2.15718e-12	1
ENCFF704PGT	K562	CCAR2	K562	15.4267	0	0	1
ENCFF704PGT	K562	CCAR2	MCF7	9.08759	0	0	1
ENCFF615SJG	HepG2	CCDC6	A549	73.379	0	0	1
ENCFF615SJG	HepG2	CCDC6	HepG2	58.7313	0	0	1
ENCFF615SJG	HepG2	CCDC6	K562	48.0109	0	0	1
ENCFF615SJG	HepG2	CCDC6	MCF7	52.7375	0	0	1
ENCFF642ZYO	K562	CCNT2	A549	77.9906	0	0	1
ENCFF642ZYO	K562	CCNT2	HepG2	24.0892	0	0	1
ENCFF642ZYO	K562	CCNT2	K562	75.566	0	0	1
ENCFF642ZYO	K562	CCNT2	MCF7	50.2497	0	0	1
ENCFF408RSJ	K562	CDC5L	A549	29.3394	0	0	1
ENCFF408RSJ	K562	CDC5L	HepG2	11.8313	0	0	1
ENCFF408RSJ	K562	CDC5L	K562	34.9016	0	0	1
ENCFF408RSJ	K562	CDC5L	MCF7	22.8539	0	0	1
ENCFF260FYO	HepG2	CEBPA	A549	63.7097	0	0	1
ENCFF260FYO	HepG2	CEBPA	HepG2	93.8514	0	0	1
ENCFF260FYO	HepG2	CEBPA	K562	52.0009	0	0	1
ENCFF260FYO	HepG2	CEBPA	MCF7	57.3037	0	0	1
ENCFF155LGO	A549	CEBPB	A549	57.2089	0	0	1
ENCFF155LGO	A549	CEBPB	HepG2	38.3136	0	0	1
ENCFF155LGO	A549	CEBPB	K562	29.5874	0	0	1
ENCFF155LGO	A549	CEBPB	MCF7	36.9119	0	0	1
ENCFF301CNM	HepG2	CEBPB	A549	43.5416	0	0	1
ENCFF301CNM	HepG2	CEBPB	HepG2	66.4624	0	0	1
ENCFF301CNM	HepG2	CEBPB	K562	33.2043	0	0	1
ENCFF301CNM	HepG2	CEBPB	MCF7	36.1839	0	0	1
ENCFF022KBK	K562	CEBPB	A549	44.2049	0	0	1
ENCFF022KBK	K562	CEBPB	HepG2	32.297	0	0	1
ENCFF022KBK	K562	CEBPB	K562	72.7182	0	0	1
ENCFF022KBK	K562	CEBPB	MCF7	39.6477	0	0	1
ENCFF240ZHW	MCF-7	CEBPB	A549	51.3791	0	0	1
ENCFF240ZHW	MCF-7	CEBPB	HepG2	42.0353	0	0	1
ENCFF240ZHW	MCF-7	CEBPB	K562	37.1596	0	0	1
ENCFF240ZHW	MCF-7	CEBPB	MCF7	63.5234	0	0	1
ENCFF929XBL	HepG2	CEBPD	A549	54.9178	0	0	1
ENCFF929XBL	HepG2	CEBPD	HepG2	67.946	0	0	1
ENCFF929XBL	HepG2	CEBPD	K562	40.5307	0	0	1
ENCFF929XBL	HepG2	CEBPD	MCF7	44.3375	0	0	1
ENCFF951QPJ	HepG2	CEBPG	A549	64.0108	0	0	1
ENCFF951QPJ	HepG2	CEBPG	HepG2	88.1795	0	0	1
ENCFF951QPJ	HepG2	CEBPG	K562	51.3122	0	0	1
ENCFF951QPJ	HepG2	CEBPG	MCF7	56.2177	0	0	1
ENCFF456USL	K562	CEBPG	A549	41.0898	0	0	1
ENCFF456USL	K562	CEBPG	HepG2	30.2199	0	0	1
ENCFF456USL	K562	CEBPG	K562	54.6743	0	0	1
ENCFF456USL	K562	CEBPG	MCF7	33.9404	0	0	1
ENCFF672NSF	MCF-7	CEBPG	A549	26.7149	0	0	1
ENCFF672NSF	MCF-7	CEBPG	HepG2	22.6391	0	0	1
ENCFF672NSF	MCF-7	CEBPG	K562	20.3146	0	0	1
ENCFF672NSF	MCF-7	CEBPG	MCF7	34.0636	0	0	1
ENCFF250DNU	HepG2	CEBPZ	A549	11.5057	0	0	1
ENCFF250DNU	HepG2	CEBPZ	HepG2	5.76903	1.08772e-12	1.05824e-11	1
ENCFF250DNU	HepG2	CEBPZ	K562	8.49637	0	0	1
ENCFF250DNU	HepG2	CEBPZ	MCF7	8.34482	4.37709e-26	4.38429e-25	1
ENCFF588GNU	K562	CEBPZ	A549	19.6622	0	0	1
ENCFF588GNU	K562	CEBPZ	HepG2	4.88538	6.81274e-09	6.56493e-08	1
ENCFF588GNU	K562	CEBPZ	K562	16.4957	0	0	1
ENCFF588GNU	K562	CEBPZ	MCF7	14.4585	0	0	1
ENCFF456EDK	HepG2	CENPBD1	A549	30.2581	0	0	1
ENCFF456EDK	HepG2	CENPBD1	HepG2	20.8489	0	0	1
ENCFF456EDK	HepG2	CENPBD1	K562	20.3412	0	0	1
ENCFF456EDK	HepG2	CENPBD1	MCF7	22.1291	0	0	1
ENCFF991RMN	HepG2	CENPT	A549	44.4739	0	0	1
ENCFF991RMN	HepG2	CENPT	HepG2	21.8951	0	0	1
ENCFF991RMN	HepG2	CENPT	K562	26.3285	0	0	1
ENCFF991RMN	HepG2	CENPT	MCF7	29.3843	0	0	1
ENCFF821HRB	HepG2	CENPX	A549	7.10673	8.24658e-18	8.12344e-17	1
ENCFF821HRB	HepG2	CENPX	HepG2	4.35561	9.49094e-08	9.10802e-07	1
ENCFF821HRB	HepG2	CENPX	K562	4.37176	6.87545e-08	6.60161e-07	1
ENCFF821HRB	HepG2	CENPX	MCF7	4.65311	1.49548e-08	1.43953e-07	1
ENCFF209MHH	HepG2	CERS6	A549	30.1014	0	0	1
ENCFF209MHH	HepG2	CERS6	HepG2	14.8085	0	0	1
ENCFF209MHH	HepG2	CERS6	K562	18.1828	0	0	1
ENCFF209MHH	HepG2	CERS6	MCF7	20.5447	0	0	1
ENCFF771XZZ	K562	CGGBP1	A549	35.5599	0	0	1
ENCFF771XZZ	K562	CGGBP1	HepG2	9.35442	0	0	1
ENCFF771XZZ	K562	CGGBP1	K562	31.2039	0	0	1
ENCFF771XZZ	K562	CGGBP1	MCF7	26.6231	0	0	1
ENCFF515GUE	K562	CHAMP1	A549	31.1878	0	0	1
ENCFF515GUE	K562	CHAMP1	HepG2	15.6748	0	0	1
ENCFF515GUE	K562	CHAMP1	K562	61.1721	0	0	1
ENCFF515GUE	K562	CHAMP1	MCF7	28.6668	0	0	1
ENCFF445CZX	HepG2	CHCHD3	A549	49.1102	0	0	1
ENCFF445CZX	HepG2	CHCHD3	HepG2	24.1025	0	0	1
ENCFF445CZX	HepG2	CHCHD3	K562	28.8942	0	0	1
ENCFF445CZX	HepG2	CHCHD3	MCF7	31.4665	0	0	1
ENCFF645IVF	K562	CHCHD3	A549	28.1442	0	0	1
ENCFF645IVF	K562	CHCHD3	HepG2	8.75998	0	0	1
ENCFF645IVF	K562	CHCHD3	K562	26.223	0	0	1
ENCFF645IVF	K562	CHCHD3	MCF7	22.3741	0	0	1
ENCFF408NUX	K562	CHD1	A549	63.2052	0	0	1
ENCFF408NUX	K562	CHD1	HepG2	14.9246	0	0	1
ENCFF408NUX	K562	CHD1	K562	44.2187	0	0	1
ENCFF408NUX	K562	CHD1	MCF7	40.5796	0	0	1
ENCFF587BZB	MCF-7	CHD1	A549	65.6324	0	0	1
ENCFF587BZB	MCF-7	CHD1	HepG2	18.685	0	0	1
ENCFF587BZB	MCF-7	CHD1	K562	38.4668	0	0	1
ENCFF587BZB	MCF-7	CHD1	MCF7	56.7799	0	0	1
ENCFF310IDS	A549	CHD2	A549	41.3987	0	0	1
ENCFF310IDS	A549	CHD2	HepG2	15.3839	0	0	1
ENCFF310IDS	A549	CHD2	K562	27.5944	0	0	1
ENCFF310IDS	A549	CHD2	MCF7	30.1142	0	0	1
ENCFF102ZOU	HepG2	CHD2	A549	51.5101	0	0	1
ENCFF102ZOU	HepG2	CHD2	HepG2	28.2709	0	0	1
ENCFF102ZOU	HepG2	CHD2	K562	34.2846	0	0	1
ENCFF102ZOU	HepG2	CHD2	MCF7	36.8469	0	0	1
ENCFF947AEO	K562	CHD2	A549	52.077	0	0	1
ENCFF947AEO	K562	CHD2	HepG2	15.2429	0	0	1
ENCFF947AEO	K562	CHD2	K562	46.7182	0	0	1
ENCFF947AEO	K562	CHD2	MCF7	37.8641	0	0	1
ENCFF669UYG	A549	CHD4	A549	27.8559	0	0	1
ENCFF669UYG	A549	CHD4	HepG2	14.8597	0	0	1
ENCFF669UYG	A549	CHD4	K562	17.5838	0	0	1
ENCFF669UYG	A549	CHD4	MCF7	18.2498	0	0	1
ENCFF691DTG	HepG2	CHD4	A549	43.1576	0	0	1
ENCFF691DTG	HepG2	CHD4	HepG2	70.7646	0	0	1
ENCFF691DTG	HepG2	CHD4	K562	33.3367	0	0	1
ENCFF691DTG	HepG2	CHD4	MCF7	36.4138	0	0	1
ENCFF985QBS	K562	CHD4	A549	25.8977	0	0	1
ENCFF985QBS	K562	CHD4	HepG2	13.3381	0	0	1
ENCFF985QBS	K562	CHD4	K562	34.2586	0	0	1
ENCFF985QBS	K562	CHD4	MCF7	19.8352	0	0	1
ENCFF722UJW	K562	CHD7	A549	14.0463	0	0	1
ENCFF722UJW	K562	CHD7	HepG2	6.56995	3.12615e-16	3.0665e-15	1
ENCFF722UJW	K562	CHD7	K562	15.8423	0	0	1
ENCFF722UJW	K562	CHD7	MCF7	12.5476	0	0	1
ENCFF648UJW	K562	CLOCK	A549	17.5666	0	0	1
ENCFF648UJW	K562	CLOCK	HepG2	9.3964	0	0	1
ENCFF648UJW	K562	CLOCK	K562	26.7566	0	0	1
ENCFF648UJW	K562	CLOCK	MCF7	14.4851	0	0	1
ENCFF594YBN	MCF-7	CLOCK	A549	44.5034	0	0	1
ENCFF594YBN	MCF-7	CLOCK	HepG2	22.605	0	0	1
ENCFF594YBN	MCF-7	CLOCK	K562	36.1151	0	0	1
ENCFF594YBN	MCF-7	CLOCK	MCF7	49.966	0	0	1
ENCFF395PJC	MCF-7	COPS2	MCF7	3.57601	9.9197e-06	9.44e-05	1
ENCFF858ASA	A549	CREB1	A549	32.3829	0	0	1
ENCFF858ASA	A549	CREB1	HepG2	15.2935	0	0	1
ENCFF858ASA	A549	CREB1	K562	19.1106	0	0	1
ENCFF858ASA	A549	CREB1	MCF7	21.5252	0	0	1
ENCFF314KET	HepG2	CREB1	A549	62.3138	0	0	1
ENCFF314KET	HepG2	CREB1	HepG2	47.2601	0	0	1
ENCFF314KET	HepG2	CREB1	K562	45.2224	0	0	1
ENCFF314KET	HepG2	CREB1	MCF7	45.8407	0	0	1
ENCFF970QKS	K562	CREB1	A549	70.7811	0	0	1
ENCFF970QKS	K562	CREB1	HepG2	24.5285	0	0	1
ENCFF970QKS	K562	CREB1	K562	65.5042	0	0	1
ENCFF970QKS	K562	CREB1	MCF7	53.1022	0	0	1
ENCFF599FYT	MCF-7	CREB1	A549	68.1211	0	0	1
ENCFF599FYT	MCF-7	CREB1	HepG2	30.9017	0	0	1
ENCFF599FYT	MCF-7	CREB1	K562	49.5981	0	0	1
ENCFF599FYT	MCF-7	CREB1	MCF7	70.4974	0	0	1
ENCFF767ZRB	HepG2	CREB3	A549	53.1113	0	0	1
ENCFF767ZRB	HepG2	CREB3	HepG2	31.8629	0	0	1
ENCFF767ZRB	HepG2	CREB3	K562	32.248	0	0	1
ENCFF767ZRB	HepG2	CREB3	MCF7	35.4382	0	0	1
ENCFF950IYB	K562	CREB3	A549	39.044	0	0	1
ENCFF950IYB	K562	CREB3	HepG2	24.9439	0	0	1
ENCFF950IYB	K562	CREB3	K562	64.1564	0	0	1
ENCFF950IYB	K562	CREB3	MCF7	30.6605	0	0	1
ENCFF118GMS	K562	CREB3L1	A549	72.5502	0	0	1
ENCFF118GMS	K562	CREB3L1	HepG2	26.0689	0	0	1
ENCFF118GMS	K562	CREB3L1	K562	72.6218	0	0	1
ENCFF118GMS	K562	CREB3L1	MCF7	51.4449	0	0	1
ENCFF875JMR	K562	CREB5	A549	17.8807	0	0	1
ENCFF875JMR	K562	CREB5	HepG2	10.1725	0	0	1
ENCFF875JMR	K562	CREB5	K562	27.4102	0	0	1
ENCFF875JMR	K562	CREB5	MCF7	16.151	0	0	1
ENCFF532VPN	K562	CREBBP	A549	3.25856	0.000197986	0.00187645	1
ENCFF532VPN	K562	CREBBP	K562	5.40198	6.8837e-11	6.6693e-10	1
ENCFF857BXY	HepG2	CREBL2	A549	49.7847	0	0	1
ENCFF857BXY	HepG2	CREBL2	HepG2	24.8299	0	0	1
ENCFF857BXY	HepG2	CREBL2	K562	29.5715	0	0	1
ENCFF857BXY	HepG2	CREBL2	MCF7	33.8091	0	0	1
ENCFF871PDU	HepG2	CREM	A549	74.9075	0	0	1
ENCFF871PDU	HepG2	CREM	HepG2	91.6916	0	0	1
ENCFF871PDU	HepG2	CREM	K562	55.342	0	0	1
ENCFF871PDU	HepG2	CREM	MCF7	58.6164	0	0	1
ENCFF324ELP	K562	CREM	A549	81.6097	0	0	1
ENCFF324ELP	K562	CREM	HepG2	36.7104	0	0	1
ENCFF324ELP	K562	CREM	K562	92.8975	0	0	1
ENCFF324ELP	K562	CREM	MCF7	66.6909	0	0	1
ENCFF079ERC	K562	CSDE1	A549	14.6071	0	0	1
ENCFF079ERC	K562	CSDE1	HepG2	6.63073	2.14473e-15	2.09919e-14	1
ENCFF079ERC	K562	CSDE1	K562	18.5836	0	0	1
ENCFF079ERC	K562	CSDE1	MCF7	11.383	0	0	1
ENCFF576UBB	MCF-7	CSDE1	A549	8.74712	7.31582e-26	7.32237e-25	1
ENCFF576UBB	MCF-7	CSDE1	K562	4.02569	2.94041e-06	2.8022e-05	1
ENCFF576UBB	MCF-7	CSDE1	MCF7	7.34823	2.28871e-18	2.25744e-17	1
ENCFF330OKC	HepG2	CSRNP1	A549	70.6413	0	0	1
ENCFF330OKC	HepG2	CSRNP1	HepG2	52.7557	0	0	1
ENCFF330OKC	HepG2	CSRNP1	K562	46.2673	0	0	1
ENCFF330OKC	HepG2	CSRNP1	MCF7	51.17	0	0	1
ENCFF254ZSQ	HepG2	CSRNP2	A549	28.6325	0	0	1
ENCFF254ZSQ	HepG2	CSRNP2	HepG2	11.9118	0	0	1
ENCFF254ZSQ	HepG2	CSRNP2	K562	16.2448	0	0	1
ENCFF254ZSQ	HepG2	CSRNP2	MCF7	17.8301	0	0	1
ENCFF782PIZ	K562	CTBP1	A549	86.2838	0	0	1
ENCFF782PIZ	K562	CTBP1	HepG2	38.9447	0	0	1
ENCFF782PIZ	K562	CTBP1	K562	101.896	0	0	1
ENCFF782PIZ	K562	CTBP1	MCF7	68.8399	0	0	1
ENCFF882ZZZ	MCF-7	CTBP1	A549	65.5477	0	0	1
ENCFF882ZZZ	MCF-7	CTBP1	HepG2	35.2505	0	0	1
ENCFF882ZZZ	MCF-7	CTBP1	K562	42.8222	0	0	1
ENCFF882ZZZ	MCF-7	CTBP1	MCF7	76.0584	0	0	1
ENCFF015XGN	A549	CTCF	A549	33.3402	0	0	1
ENCFF015XGN	A549	CTCF	HepG2	15.6473	0	0	1
ENCFF015XGN	A549	CTCF	K562	43.6005	0	0	1
ENCFF015XGN	A549	CTCF	MCF7	62.7691	0	0	1
ENCFF612ZUY	HepG2	CTCF	A549	27.5194	0	0	1
ENCFF612ZUY	HepG2	CTCF	HepG2	28.5811	0	0	1
ENCFF612ZUY	HepG2	CTCF	K562	45.7707	0	0	1
ENCFF612ZUY	HepG2	CTCF	MCF7	65.9942	0	0	1
ENCFF519CXF	K562	CTCF	A549	37.6814	0	0	1
ENCFF519CXF	K562	CTCF	HepG2	21.182	0	0	1
ENCFF519CXF	K562	CTCF	K562	56.5029	0	0	1
ENCFF519CXF	K562	CTCF	MCF7	69.7749	0	0	1
ENCFF685HMV	MCF-7	CTCF	A549	40.1559	0	0	1
ENCFF685HMV	MCF-7	CTCF	HepG2	22.1063	0	0	1
ENCFF685HMV	MCF-7	CTCF	K562	48.277	0	0	1
ENCFF685HMV	MCF-7	CTCF	MCF7	74.5969	0	0	1
ENCFF678TFE	K562	CTCFL	A549	41.4428	0	0	1
ENCFF678TFE	K562	CTCFL	HepG2	12.5157	0	0	1
ENCFF678TFE	K562	CTCFL	K562	40.7897	0	0	1
ENCFF678TFE	K562	CTCFL	MCF7	42.3317	0	0	1
ENCFF838GFC	K562	CUX1	A549	23.2449	0	0	1
ENCFF838GFC	K562	CUX1	HepG2	16.4414	0	0	1
ENCFF838GFC	K562	CUX1	K562	47.3147	0	0	1
ENCFF838GFC	K562	CUX1	MCF7	22.1737	0	0	1
ENCFF184PHK	MCF-7	CUX1	A549	32.4872	0	0	1
ENCFF184PHK	MCF-7	CUX1	HepG2	22.5017	0	0	1
ENCFF184PHK	MCF-7	CUX1	K562	24.3997	0	0	1
ENCFF184PHK	MCF-7	CUX1	MCF7	49.1971	0	0	1
ENCFF798LLI	K562	CXXC5	A549	91.9367	0	0	1
ENCFF798LLI	K562	CXXC5	HepG2	35.9504	0	0	1
ENCFF798LLI	K562	CXXC5	K562	100.807	0	0	1
ENCFF798LLI	K562	CXXC5	MCF7	64.616	0	0	1
ENCFF729DNM	K562	DACH1	A549	38.3195	0	0	1
ENCFF729DNM	K562	DACH1	HepG2	20.7962	0	0	1
ENCFF729DNM	K562	DACH1	K562	59.9434	0	0	1
ENCFF729DNM	K562	DACH1	MCF7	32.9222	0	0	1
ENCFF544WSX	HepG2	DBP	A549	43.5466	0	0	1
ENCFF544WSX	HepG2	DBP	HepG2	24.6774	0	0	1
ENCFF544WSX	HepG2	DBP	K562	26.7955	0	0	1
ENCFF544WSX	HepG2	DBP	MCF7	30.5343	0	0	1
ENCFF659PQJ	HepG2	DDIT3	A549	24.2145	0	0	1
ENCFF659PQJ	HepG2	DDIT3	HepG2	22.6447	0	0	1
ENCFF659PQJ	HepG2	DDIT3	K562	18.6061	0	0	1
ENCFF659PQJ	HepG2	DDIT3	MCF7	18.8475	0	0	1
ENCFF869RFC	K562	DDIT3	A549	24.6854	0	0	1
ENCFF869RFC	K562	DDIT3	HepG2	14.3128	0	0	1
ENCFF869RFC	K562	DDIT3	K562	33.3433	0	0	1
ENCFF869RFC	K562	DDIT3	MCF7	19.5863	0	0	1
ENCFF748EAO	K562	DDX20	A549	16.82	0	0	1
ENCFF748EAO	K562	DDX20	HepG2	15.0621	0	0	1
ENCFF748EAO	K562	DDX20	K562	37.0585	0	0	1
ENCFF748EAO	K562	DDX20	MCF7	15.0918	0	0	1
ENCFF565XMS	MCF-7	DDX20	A549	27.0104	0	0	1
ENCFF565XMS	MCF-7	DDX20	HepG2	7.07811	1.12934e-17	1.11206e-16	1
ENCFF565XMS	MCF-7	DDX20	K562	16.97	0	0	1
ENCFF565XMS	MCF-7	DDX20	MCF7	21.8718	0	0	1
ENCFF813TRY	K562	DEAF1	A549	34.2051	0	0	1
ENCFF813TRY	K562	DEAF1	HepG2	9.18122	0	0	1
ENCFF813TRY	K562	DEAF1	K562	30.6605	0	0	1
ENCFF813TRY	K562	DEAF1	MCF7	25.334	0	0	1
ENCFF928BHE	K562	DIDO1	A549	43.2478	0	0	1
ENCFF928BHE	K562	DIDO1	HepG2	15.3787	0	0	1
ENCFF928BHE	K562	DIDO1	K562	44.1736	0	0	1
ENCFF928BHE	K562	DIDO1	MCF7	30.2104	0	0	1
ENCFF832DBU	K562	DLX4	A549	6.8395	2.33273e-16	2.28905e-15	1
ENCFF832DBU	K562	DLX4	HepG2	3.84373	3.46704e-06	3.3029e-05	1
ENCFF832DBU	K562	DLX4	K562	10.8203	0	0	1
ENCFF832DBU	K562	DLX4	MCF7	7.97909	1.94748e-23	1.94414e-22	1
ENCFF707SJC	HepG2	DLX6	A549	63.9835	0	0	1
ENCFF707SJC	HepG2	DLX6	HepG2	73.5239	0	0	1
ENCFF707SJC	HepG2	DLX6	K562	45.3942	0	0	1
ENCFF707SJC	HepG2	DLX6	MCF7	50.0039	0	0	1
ENCFF620CHN	HepG2	DMAP1	A549	92.1002	0	0	1
ENCFF620CHN	HepG2	DMAP1	HepG2	74.4612	0	0	1
ENCFF620CHN	HepG2	DMAP1	K562	61.167	0	0	1
ENCFF620CHN	HepG2	DMAP1	MCF7	65.3265	0	0	1
ENCFF359ZQQ	K562	DMBX1	A549	49.8847	0	0	1
ENCFF359ZQQ	K562	DMBX1	HepG2	29.5019	0	0	1
ENCFF359ZQQ	K562	DMBX1	K562	78.1358	0	0	1
ENCFF359ZQQ	K562	DMBX1	MCF7	38.5515	0	0	1
ENCFF598CBU	HepG2	DMTF1	A549	35.8252	0	0	1
ENCFF598CBU	HepG2	DMTF1	HepG2	25.672	0	0	1
ENCFF598CBU	HepG2	DMTF1	K562	24.8043	0	0	1
ENCFF598CBU	HepG2	DMTF1	MCF7	26.1152	0	0	1
ENCFF505INE	K562	DMTF1	A549	39.5935	0	0	1
ENCFF505INE	K562	DMTF1	HepG2	11.6937	0	0	1
ENCFF505INE	K562	DMTF1	K562	37.8198	0	0	1
ENCFF505INE	K562	DMTF1	MCF7	31.3385	0	0	1
ENCFF622GUA	HepG2	DNMT1	A549	51.0217	0	0	1
ENCFF622GUA	HepG2	DNMT1	HepG2	29.5119	0	0	1
ENCFF622GUA	HepG2	DNMT1	K562	30.8927	0	0	1
ENCFF622GUA	HepG2	DNMT1	MCF7	35.4752	0	0	1
ENCFF412WOK	K562	DNMT1	A549	23.5104	0	0	1
ENCFF412WOK	K562	DNMT1	HepG2	11.2032	0	0	1
ENCFF412WOK	K562	DNMT1	K562	29.3101	0	0	1
ENCFF412WOK	K562	DNMT1	MCF7	20.1185	0	0	1
ENCFF469JVY	HepG2	DNMT3B	A549	52.6169	0	0	1
ENCFF469JVY	HepG2	DNMT3B	HepG2	48.6815	0	0	1
ENCFF469JVY	HepG2	DNMT3B	K562	38.0303	0	0	1
ENCFF469JVY	HepG2	DNMT3B	MCF7	40.8081	0	0	1
ENCFF007COI	HepG2	DPF2	A549	44.8859	0	0	1
ENCFF007COI	HepG2	DPF2	HepG2	79.0488	0	0	1
ENCFF007COI	HepG2	DPF2	K562	32.6369	0	0	1
ENCFF007COI	HepG2	DPF2	MCF7	38.024	0	0	1
ENCFF542HJS	K562	DPF2	A549	67.1749	0	0	1
ENCFF542HJS	K562	DPF2	HepG2	43.9842	0	0	1
ENCFF542HJS	K562	DPF2	K562	114.06	0	0	1
ENCFF542HJS	K562	DPF2	MCF7	57.2977	0	0	1
ENCFF870ORM	MCF-7	DPF2	A549	46.1033	0	0	1
ENCFF870ORM	MCF-7	DPF2	HepG2	35.24	0	0	1
ENCFF870ORM	MCF-7	DPF2	K562	33.6392	0	0	1
ENCFF870ORM	MCF-7	DPF2	MCF7	71.3255	0	0	1
ENCFF485CTI	HepG2	DR1	A549	68.2623	0	0	1
ENCFF485CTI	HepG2	DR1	HepG2	36.0996	0	0	1
ENCFF485CTI	HepG2	DR1	K562	43.6839	0	0	1
ENCFF485CTI	HepG2	DR1	MCF7	47.6705	0	0	1
ENCFF815SBJ	HepG2	DRAP1	A549	78.8133	0	0	1
ENCFF815SBJ	HepG2	DRAP1	HepG2	76.5403	0	0	1
ENCFF815SBJ	HepG2	DRAP1	K562	56.1839	0	0	1
ENCFF815SBJ	HepG2	DRAP1	MCF7	61.1662	0	0	1
ENCFF015STD	HepG2	DZIP1	A549	54.5836	0	0	1
ENCFF015STD	HepG2	DZIP1	HepG2	28.7467	0	0	1
ENCFF015STD	HepG2	DZIP1	K562	31.9717	0	0	1
ENCFF015STD	HepG2	DZIP1	MCF7	37.4435	0	0	1
ENCFF049BWK	HepG2	E2F1	A549	66.0379	0	0	1
ENCFF049BWK	HepG2	E2F1	HepG2	34.2008	0	0	1
ENCFF049BWK	HepG2	E2F1	K562	43.119	0	0	1
ENCFF049BWK	HepG2	E2F1	MCF7	44.7238	0	0	1
ENCFF904RTN	K562	E2F1	A549	56.2613	0	0	1
ENCFF904RTN	K562	E2F1	HepG2	15.5663	0	0	1
ENCFF904RTN	K562	E2F1	K562	51.3615	0	0	1
ENCFF904RTN	K562	E2F1	MCF7	40.5042	0	0	1
ENCFF115KRO	MCF-7	E2F1	A549	93.5443	0	0	1
ENCFF115KRO	MCF-7	E2F1	HepG2	32.0779	0	0	1
ENCFF115KRO	MCF-7	E2F1	K562	59.2686	0	0	1
ENCFF115KRO	MCF-7	E2F1	MCF7	78.5211	0	0	1
ENCFF372PXU	HepG2	E2F2	A549	49.9151	0	0	1
ENCFF372PXU	HepG2	E2F2	HepG2	26.3723	0	0	1
ENCFF372PXU	HepG2	E2F2	K562	31.9155	0	0	1
ENCFF372PXU	HepG2	E2F2	MCF7	34.127	0	0	1
ENCFF710UAZ	K562	E2F3	A549	51.6551	0	0	1
ENCFF710UAZ	K562	E2F3	HepG2	16.0234	0	0	1
ENCFF710UAZ	K562	E2F3	K562	47.7532	0	0	1
ENCFF710UAZ	K562	E2F3	MCF7	35.2124	0	0	1
ENCFF245XOL	HepG2	E2F4	A549	80.8251	0	0	1
ENCFF245XOL	HepG2	E2F4	HepG2	52.4573	0	0	1
ENCFF245XOL	HepG2	E2F4	K562	53.0033	0	0	1
ENCFF245XOL	HepG2	E2F4	MCF7	56.5113	0	0	1
ENCFF221TRR	K562	E2F4	A549	41.3795	0	0	1
ENCFF221TRR	K562	E2F4	HepG2	11.5546	0	0	1
ENCFF221TRR	K562	E2F4	K562	33.858	0	0	1
ENCFF221TRR	K562	E2F4	MCF7	28.7612	0	0	1
ENCFF090CEP	MCF-7	E2F4	A549	15.2378	0	0	1
ENCFF090CEP	MCF-7	E2F4	HepG2	4.24223	2.0676e-07	1.98028e-06	1
ENCFF090CEP	MCF-7	E2F4	K562	12.5141	0	0	1
ENCFF090CEP	MCF-7	E2F4	MCF7	11.7958	0	0	1
ENCFF732NHA	HepG2	E2F5	A549	53.8667	0	0	1
ENCFF732NHA	HepG2	E2F5	HepG2	19.8403	0	0	1
ENCFF732NHA	HepG2	E2F5	K562	33.1405	0	0	1
ENCFF732NHA	HepG2	E2F5	MCF7	35.4521	0	0	1
ENCFF173QUY	K562	E2F5	A549	40.3662	0	0	1
ENCFF173QUY	K562	E2F5	HepG2	11.1189	0	0	1
ENCFF173QUY	K562	E2F5	K562	35.5904	0	0	1
ENCFF173QUY	K562	E2F5	MCF7	29.6722	0	0	1
ENCFF786NAO	A549	E2F6	A549	84.2097	0	0	1
ENCFF786NAO	A549	E2F6	HepG2	30.7688	0	0	1
ENCFF786NAO	A549	E2F6	K562	50.8384	0	0	1
ENCFF786NAO	A549	E2F6	MCF7	55.4753	0	0	1
ENCFF831NDQ	K562	E2F6	A549	87.4232	0	0	1
ENCFF831NDQ	K562	E2F6	HepG2	27.4417	0	0	1
ENCFF831NDQ	K562	E2F6	K562	74.9208	0	0	1
ENCFF831NDQ	K562	E2F6	MCF7	58.6188	0	0	1
ENCFF938ZPZ	K562	E2F7	A549	25.0211	0	0	1
ENCFF938ZPZ	K562	E2F7	HepG2	9.23406	0	0	1
ENCFF938ZPZ	K562	E2F7	K562	30.5564	0	0	1
ENCFF938ZPZ	K562	E2F7	MCF7	20.1514	0	0	1
ENCFF603NUV	HepG2	E2F8	A549	85.909	0	0	1
ENCFF603NUV	HepG2	E2F8	HepG2	81.1753	0	0	1
ENCFF603NUV	HepG2	E2F8	K562	58.9949	0	0	1
ENCFF603NUV	HepG2	E2F8	MCF7	64.2114	0	0	1
ENCFF925GLW	K562	E2F8	A549	55.2204	0	0	1
ENCFF925GLW	K562	E2F8	HepG2	20.1311	0	0	1
ENCFF925GLW	K562	E2F8	K562	60.2851	0	0	1
ENCFF925GLW	K562	E2F8	MCF7	43.93	0	0	1
ENCFF096JXF	MCF-7	E2F8	A549	20.7412	0	0	1
ENCFF096JXF	MCF-7	E2F8	HepG2	8.48444	0	0	1
ENCFF096JXF	MCF-7	E2F8	K562	16.999	0	0	1
ENCFF096JXF	MCF-7	E2F8	MCF7	20.4288	0	0	1
ENCFF683WRK	K562	E4F1	A549	79.8733	0	0	1
ENCFF683WRK	K562	E4F1	HepG2	36.1505	0	0	1
ENCFF683WRK	K562	E4F1	K562	103.744	0	0	1
ENCFF683WRK	K562	E4F1	MCF7	62.9602	0	0	1
ENCFF434IDL	MCF-7	E4F1	A549	24.0351	0	0	1
ENCFF434IDL	MCF-7	E4F1	HepG2	7.14185	4.62672e-17	4.54676e-16	1
ENCFF434IDL	MCF-7	E4F1	K562	16.5774	0	0	1
ENCFF434IDL	MCF-7	E4F1	MCF7	18.3865	0	0	1
ENCFF217STG	HepG2	EEA1	A549	56.8196	0	0	1
ENCFF217STG	HepG2	EEA1	HepG2	28.3354	0	0	1
ENCFF217STG	HepG2	EEA1	K562	32.8703	0	0	1
ENCFF217STG	HepG2	EEA1	MCF7	37.3106	0	0	1
ENCFF405LDS	HepG2	EED	A549	59.2932	0	0	1
ENCFF405LDS	HepG2	EED	HepG2	32.4533	0	0	1
ENCFF405LDS	HepG2	EED	K562	35.0177	0	0	1
ENCFF405LDS	HepG2	EED	MCF7	40.5566	0	0	1
ENCFF603PUS	HepG2	EGR1	A549	96.4059	0	0	1
ENCFF603PUS	HepG2	EGR1	HepG2	80.3185	0	0	1
ENCFF603PUS	HepG2	EGR1	K562	64.0525	0	0	1
ENCFF603PUS	HepG2	EGR1	MCF7	71.5149	0	0	1
ENCFF566PRZ	K562	EGR1	A549	83.2471	0	0	1
ENCFF566PRZ	K562	EGR1	HepG2	29.0567	0	0	1
ENCFF566PRZ	K562	EGR1	K562	75.3597	0	0	1
ENCFF566PRZ	K562	EGR1	MCF7	59.4963	0	0	1
ENCFF427RSA	MCF-7	EGR1	A549	53.124	0	0	1
ENCFF427RSA	MCF-7	EGR1	HepG2	16.9683	0	0	1
ENCFF427RSA	MCF-7	EGR1	K562	33.3048	0	0	1
ENCFF427RSA	MCF-7	EGR1	MCF7	47.9129	0	0	1
ENCFF507RLU	A549	EHF	A549	56.1558	0	0	1
ENCFF507RLU	A549	EHF	HepG2	30.4588	0	0	1
ENCFF507RLU	A549	EHF	K562	31.6733	0	0	1
ENCFF507RLU	A549	EHF	MCF7	39.2093	0	0	1
ENCFF399ZUJ	A549	EHMT2	A549	13.2012	0	0	1
ENCFF399ZUJ	A549	EHMT2	HepG2	8.90487	0	0	1
ENCFF399ZUJ	A549	EHMT2	K562	9.05096	0	0	1
ENCFF399ZUJ	A549	EHMT2	MCF7	9.52352	0	0	1
ENCFF855VUF	HepG2	EHMT2	A549	31.6327	0	0	1
ENCFF855VUF	HepG2	EHMT2	HepG2	63.2284	0	0	1
ENCFF855VUF	HepG2	EHMT2	K562	25.7205	0	0	1
ENCFF855VUF	HepG2	EHMT2	MCF7	24.566	0	0	1
ENCFF189OHQ	K562	EHMT2	A549	31.4289	0	0	1
ENCFF189OHQ	K562	EHMT2	HepG2	20.5653	0	0	1
ENCFF189OHQ	K562	EHMT2	K562	65.5242	0	0	1
ENCFF189OHQ	K562	EHMT2	MCF7	28.5161	0	0	1
ENCFF169QCM	A549	ELF1	A549	70.741	0	0	1
ENCFF169QCM	A549	ELF1	HepG2	30.1184	0	0	1
ENCFF169QCM	A549	ELF1	K562	46.3814	0	0	1
ENCFF169QCM	A549	ELF1	MCF7	51.2062	0	0	1
ENCFF840RWO	HepG2	ELF1	A549	74.8894	0	0	1
ENCFF840RWO	HepG2	ELF1	HepG2	60.2649	0	0	1
ENCFF840RWO	HepG2	ELF1	K562	54.7805	0	0	1
ENCFF840RWO	HepG2	ELF1	MCF7	58.2353	0	0	1
ENCFF133TSU	K562	ELF1	A549	72.5439	0	0	1
ENCFF133TSU	K562	ELF1	HepG2	26.4221	0	0	1
ENCFF133TSU	K562	ELF1	K562	74.098	0	0	1
ENCFF133TSU	K562	ELF1	MCF7	52.6083	0	0	1
ENCFF091NQE	MCF-7	ELF1	A549	74.0954	0	0	1
ENCFF091NQE	MCF-7	ELF1	HepG2	31.9226	0	0	1
ENCFF091NQE	MCF-7	ELF1	K562	50.9149	0	0	1
ENCFF091NQE	MCF-7	ELF1	MCF7	73.5052	0	0	1
ENCFF695PDY	K562	ELF2	A549	52.4362	0	0	1
ENCFF695PDY	K562	ELF2	HepG2	17.7875	0	0	1
ENCFF695PDY	K562	ELF2	K562	49.8591	0	0	1
ENCFF695PDY	K562	ELF2	MCF7	37.5484	0	0	1
ENCFF600JNK	HepG2	ELF3	A549	82.9938	0	0	1
ENCFF600JNK	HepG2	ELF3	HepG2	90.8278	0	0	1
ENCFF600JNK	HepG2	ELF3	K562	62.1036	0	0	1
ENCFF600JNK	HepG2	ELF3	MCF7	69.4869	0	0	1
ENCFF488DML	HepG2	ELF4	A549	58.5723	0	0	1
ENCFF488DML	HepG2	ELF4	HepG2	44.6715	0	0	1
ENCFF488DML	HepG2	ELF4	K562	41.1036	0	0	1
ENCFF488DML	HepG2	ELF4	MCF7	42.2945	0	0	1
ENCFF518EGY	K562	ELF4	A549	58.616	0	0	1
ENCFF518EGY	K562	ELF4	HepG2	16.5076	0	0	1
ENCFF518EGY	K562	ELF4	K562	46.7688	0	0	1
ENCFF518EGY	K562	ELF4	MCF7	39.6962	0	0	1
ENCFF486IUH	A549	ELK1	A549	15.6927	0	0	1
ENCFF486IUH	A549	ELK1	HepG2	4.20124	3.41794e-07	3.27126e-06	1
ENCFF486IUH	A549	ELK1	K562	10.5871	0	0	1
ENCFF486IUH	A549	ELK1	MCF7	10.369	0	0	1
ENCFF399YOO	HepG2	ELK1	A549	54.859	0	0	1
ENCFF399YOO	HepG2	ELK1	HepG2	43.8543	0	0	1
ENCFF399YOO	HepG2	ELK1	K562	38.6927	0	0	1
ENCFF399YOO	HepG2	ELK1	MCF7	41.6636	0	0	1
ENCFF715WGN	K562	ELK1	A549	37.6877	0	0	1
ENCFF715WGN	K562	ELK1	HepG2	10.8883	0	0	1
ENCFF715WGN	K562	ELK1	K562	34.0112	0	0	1
ENCFF715WGN	K562	ELK1	MCF7	28.1044	0	0	1
ENCFF427XNV	MCF-7	ELK1	A549	52.1302	0	0	1
ENCFF427XNV	MCF-7	ELK1	HepG2	14.6251	0	0	1
ENCFF427XNV	MCF-7	ELK1	K562	35.3147	0	0	1
ENCFF427XNV	MCF-7	ELK1	MCF7	41.7562	0	0	1
ENCFF198NGY	K562	ELK3	A549	14.7581	0	0	1
ENCFF198NGY	K562	ELK3	HepG2	7.17651	1.94195e-17	1.91084e-16	1
ENCFF198NGY	K562	ELK3	K562	22.765	0	0	1
ENCFF198NGY	K562	ELK3	MCF7	13.2384	0	0	1
ENCFF890ZHY	HepG2	ELK4	A549	33.1359	0	0	1
ENCFF890ZHY	HepG2	ELK4	HepG2	11.2353	0	0	1
ENCFF890ZHY	HepG2	ELK4	K562	20.6733	0	0	1
ENCFF890ZHY	HepG2	ELK4	MCF7	21.8169	0	0	1
ENCFF776TFX	A549	EP300	A549	96.0024	0	0	1
ENCFF776TFX	A549	EP300	HepG2	52.585	0	0	1
ENCFF776TFX	A549	EP300	K562	50.8753	0	0	1
ENCFF776TFX	A549	EP300	MCF7	64.2893	0	0	1
ENCFF393LUP	HepG2	EP300	A549	65.2049	0	0	1
ENCFF393LUP	HepG2	EP300	HepG2	96.3567	0	0	1
ENCFF393LUP	HepG2	EP300	K562	48.9078	0	0	1
ENCFF393LUP	HepG2	EP300	MCF7	53.9151	0	0	1
ENCFF702XPO	K562	EP300	A549	55.4397	0	0	1
ENCFF702XPO	K562	EP300	HepG2	33.7781	0	0	1
ENCFF702XPO	K562	EP300	K562	96.1939	0	0	1
ENCFF702XPO	K562	EP300	MCF7	47.6901	0	0	1
ENCFF290DJX	MCF-7	EP300	A549	39.0961	0	0	1
ENCFF290DJX	MCF-7	EP300	HepG2	29.658	0	0	1
ENCFF290DJX	MCF-7	EP300	K562	24.8462	0	0	1
ENCFF290DJX	MCF-7	EP300	MCF7	57.1382	0	0	1
ENCFF167CQF	K562	EP400	A549	90.1435	0	0	1
ENCFF167CQF	K562	EP400	HepG2	34.9185	0	0	1
ENCFF167CQF	K562	EP400	K562	100.347	0	0	1
ENCFF167CQF	K562	EP400	MCF7	63.7581	0	0	1
ENCFF009CVQ	HepG2	ERF	A549	81.4451	0	0	1
ENCFF009CVQ	HepG2	ERF	HepG2	81.9834	0	0	1
ENCFF009CVQ	HepG2	ERF	K562	59.9617	0	0	1
ENCFF009CVQ	HepG2	ERF	MCF7	66.6326	0	0	1
ENCFF330EGV	K562	ERF	A549	28.6839	0	0	1
ENCFF330EGV	K562	ERF	HepG2	5.66545	8.53762e-11	8.26871e-10	1
ENCFF330EGV	K562	ERF	K562	20.0818	0	0	1
ENCFF330EGV	K562	ERF	MCF7	18.7233	0	0	1
ENCFF185UUT	MCF-7	ESR1	A549	46.9038	0	0	1
ENCFF185UUT	MCF-7	ESR1	HepG2	33.7469	0	0	1
ENCFF185UUT	MCF-7	ESR1	K562	33.6614	0	0	1
ENCFF185UUT	MCF-7	ESR1	MCF7	64.8005	0	0	1
ENCFF039TWK	A549	ESRRA	A549	32.7381	0	0	1
ENCFF039TWK	A549	ESRRA	HepG2	20.9355	0	0	1
ENCFF039TWK	A549	ESRRA	K562	21.3071	0	0	1
ENCFF039TWK	A549	ESRRA	MCF7	24.2663	0	0	1
ENCFF770RAR	HepG2	ESRRA	A549	14.1913	0	0	1
ENCFF770RAR	HepG2	ESRRA	HepG2	19.3931	0	0	1
ENCFF770RAR	HepG2	ESRRA	K562	11.7685	0	0	1
ENCFF770RAR	HepG2	ESRRA	MCF7	11.3059	0	0	1
ENCFF588QRH	K562	ESRRA	A549	68.0101	0	0	1
ENCFF588QRH	K562	ESRRA	HepG2	33.7549	0	0	1
ENCFF588QRH	K562	ESRRA	K562	81.6142	0	0	1
ENCFF588QRH	K562	ESRRA	MCF7	54.0783	0	0	1
ENCFF214ICQ	MCF-7	ESRRA	A549	34.5879	0	0	1
ENCFF214ICQ	MCF-7	ESRRA	HepG2	26.137	0	0	1
ENCFF214ICQ	MCF-7	ESRRA	K562	25.3181	0	0	1
ENCFF214ICQ	MCF-7	ESRRA	MCF7	43.1736	0	0	1
ENCFF106ECV	K562	ESRRB	A549	13.416	0	0	1
ENCFF106ECV	K562	ESRRB	HepG2	6.77978	1.76997e-16	1.73747e-15	1
ENCFF106ECV	K562	ESRRB	K562	17.8062	0	0	1
ENCFF106ECV	K562	ESRRB	MCF7	12.3779	0	0	1
ENCFF390XVX	A549	ETS1	A549	70.8027	0	0	1
ENCFF390XVX	A549	ETS1	HepG2	27.2795	0	0	1
ENCFF390XVX	A549	ETS1	K562	44.0988	0	0	1
ENCFF390XVX	A549	ETS1	MCF7	47.3197	0	0	1
ENCFF191NVV	HepG2	ETS1	A549	45.6915	0	0	1
ENCFF191NVV	HepG2	ETS1	HepG2	60.099	0	0	1
ENCFF191NVV	HepG2	ETS1	K562	34.0175	0	0	1
ENCFF191NVV	HepG2	ETS1	MCF7	37.0652	0	0	1
ENCFF886BDQ	K562	ETS1	A549	70.0667	0	0	1
ENCFF886BDQ	K562	ETS1	HepG2	18.7833	0	0	1
ENCFF886BDQ	K562	ETS1	K562	55.9494	0	0	1
ENCFF886BDQ	K562	ETS1	MCF7	45.6959	0	0	1
ENCFF772QLT	K562	ETS2	A549	15.3414	0	0	1
ENCFF772QLT	K562	ETS2	HepG2	6.22542	1.82548e-14	1.78379e-13	1
ENCFF772QLT	K562	ETS2	K562	17.099	0	0	1
ENCFF772QLT	K562	ETS2	MCF7	11.0831	0	0	1
ENCFF065RZP	K562	ETV1	A549	63.9599	0	0	1
ENCFF065RZP	K562	ETV1	HepG2	30.1065	0	0	1
ENCFF065RZP	K562	ETV1	K562	78.8695	0	0	1
ENCFF065RZP	K562	ETV1	MCF7	50.1328	0	0	1
ENCFF624RGO	HepG2	ETV4	A549	70.9392	0	0	1
ENCFF624RGO	HepG2	ETV4	HepG2	74.0431	0	0	1
ENCFF624RGO	HepG2	ETV4	K562	51.987	0	0	1
ENCFF624RGO	HepG2	ETV4	MCF7	55.2441	0	0	1
ENCFF712HHN	HepG2	ETV5	A549	80.3043	0	0	1
ENCFF712HHN	HepG2	ETV5	HepG2	82.4823	0	0	1
ENCFF712HHN	HepG2	ETV5	K562	58.7412	0	0	1
ENCFF712HHN	HepG2	ETV5	MCF7	63.6836	0	0	1
ENCFF604LXR	K562	ETV5	A549	66.2116	0	0	1
ENCFF604LXR	K562	ETV5	HepG2	27.0858	0	0	1
ENCFF604LXR	K562	ETV5	K562	73.1835	0	0	1
ENCFF604LXR	K562	ETV5	MCF7	50.143	0	0	1
ENCFF387KML	HepG2	ETV6	A549	58.3747	0	0	1
ENCFF387KML	HepG2	ETV6	HepG2	39.3436	0	0	1
ENCFF387KML	HepG2	ETV6	K562	37.4176	0	0	1
ENCFF387KML	HepG2	ETV6	MCF7	40.8727	0	0	1
ENCFF584QFY	K562	ETV6	A549	23.5424	0	0	1
ENCFF584QFY	K562	ETV6	HepG2	11.2744	0	0	1
ENCFF584QFY	K562	ETV6	K562	32.451	0	0	1
ENCFF584QFY	K562	ETV6	MCF7	19.2742	0	0	1
ENCFF924FYI	K562	EWSR1	A549	8.96921	0	0	1
ENCFF924FYI	K562	EWSR1	HepG2	8.71282	0	0	1
ENCFF924FYI	K562	EWSR1	K562	10.8622	0	0	1
ENCFF924FYI	K562	EWSR1	MCF7	16.988	0	0	1
ENCFF521AKL	HepG2	EZH2	A549	10.5508	0	0	1
ENCFF521AKL	HepG2	EZH2	K562	7.73355	6.01051e-19	5.93822e-18	1
ENCFF521AKL	HepG2	EZH2	MCF7	7.91819	1.97277e-19	1.95265e-18	1
ENCFF804RVA	K562	EZH2	A549	5.58607	1.50445e-10	1.4568e-09	1
ENCFF804RVA	K562	EZH2	HepG2	4.64577	5.06203e-08	4.86565e-07	1
ENCFF804RVA	K562	EZH2	K562	12.5426	0	0	1
ENCFF804RVA	K562	EZH2	MCF7	5.83325	6.26286e-12	6.07659e-11	1
ENCFF643XUN	HepG2	FBXL19	A549	61.5321	0	0	1
ENCFF643XUN	HepG2	FBXL19	HepG2	54.0466	0	0	1
ENCFF643XUN	HepG2	FBXL19	K562	41.5349	0	0	1
ENCFF643XUN	HepG2	FBXL19	MCF7	44.8176	0	0	1
ENCFF390VZU	HepG2	FIP1L1	A549	37.5714	0	0	1
ENCFF390VZU	HepG2	FIP1L1	HepG2	22.6855	0	0	1
ENCFF390VZU	HepG2	FIP1L1	K562	25.2505	0	0	1
ENCFF390VZU	HepG2	FIP1L1	MCF7	29.6096	0	0	1
ENCFF285TMA	K562	FIP1L1	A549	64.0092	0	0	1
ENCFF285TMA	K562	FIP1L1	HepG2	10.6579	0	0	1
ENCFF285TMA	K562	FIP1L1	K562	39.5639	0	0	1
ENCFF285TMA	K562	FIP1L1	MCF7	41.227	0	0	1
ENCFF245TLY	HepG2	FLYWCH1	A549	36.7479	0	0	1
ENCFF245TLY	HepG2	FLYWCH1	HepG2	20.3169	0	0	1
ENCFF245TLY	HepG2	FLYWCH1	K562	23.1232	0	0	1
ENCFF245TLY	HepG2	FLYWCH1	MCF7	25.0607	0	0	1
ENCFF258PLH	K562	FOS	A549	40.2883	0	0	1
ENCFF258PLH	K562	FOS	HepG2	21.052	0	0	1
ENCFF258PLH	K562	FOS	K562	45.177	0	0	1
ENCFF258PLH	K562	FOS	MCF7	30.8388	0	0	1
ENCFF519VZH	MCF-7	FOS	A549	57.6084	0	0	1
ENCFF519VZH	MCF-7	FOS	HepG2	42.2326	0	0	1
ENCFF519VZH	MCF-7	FOS	K562	42.5919	0	0	1
ENCFF519VZH	MCF-7	FOS	MCF7	65.9737	0	0	1
ENCFF133ZSB	A549	FOSB	A549	49.0271	0	0	1
ENCFF133ZSB	A549	FOSB	HepG2	25.8665	0	0	1
ENCFF133ZSB	A549	FOSB	K562	27.7437	0	0	1
ENCFF133ZSB	A549	FOSB	MCF7	35.7603	0	0	1
ENCFF497SIC	HepG2	FOSL1	A549	45.4364	0	0	1
ENCFF497SIC	HepG2	FOSL1	HepG2	50.0187	0	0	1
ENCFF497SIC	HepG2	FOSL1	K562	31.1447	0	0	1
ENCFF497SIC	HepG2	FOSL1	MCF7	34.8134	0	0	1
ENCFF004HXL	K562	FOSL1	A549	41.337	0	0	1
ENCFF004HXL	K562	FOSL1	HepG2	26.4723	0	0	1
ENCFF004HXL	K562	FOSL1	K562	55.6421	0	0	1
ENCFF004HXL	K562	FOSL1	MCF7	35.5003	0	0	1
ENCFF298ZCT	A549	FOSL2	A549	71.3486	0	0	1
ENCFF298ZCT	A549	FOSL2	HepG2	43.7801	0	0	1
ENCFF298ZCT	A549	FOSL2	K562	37.5641	0	0	1
ENCFF298ZCT	A549	FOSL2	MCF7	47.9351	0	0	1
ENCFF401HSI	HepG2	FOSL2	A549	67.0773	0	0	1
ENCFF401HSI	HepG2	FOSL2	HepG2	76.6787	0	0	1
ENCFF401HSI	HepG2	FOSL2	K562	50.8382	0	0	1
ENCFF401HSI	HepG2	FOSL2	MCF7	56.9926	0	0	1
ENCFF857LGS	MCF-7	FOSL2	A549	42.9714	0	0	1
ENCFF857LGS	MCF-7	FOSL2	HepG2	33.0002	0	0	1
ENCFF857LGS	MCF-7	FOSL2	K562	33.5964	0	0	1
ENCFF857LGS	MCF-7	FOSL2	MCF7	56.254	0	0	1
ENCFF125JED	A549	FOXA1	A549	74.8089	0	0	1
ENCFF125JED	A549	FOXA1	HepG2	56.2619	0	0	1
ENCFF125JED	A549	FOXA1	K562	39.7902	0	0	1
ENCFF125JED	A549	FOXA1	MCF7	58.0007	0	0	1
ENCFF011QFM	HepG2	FOXA1	A549	20.2956	0	0	1
ENCFF011QFM	HepG2	FOXA1	HepG2	44.1813	0	0	1
ENCFF011QFM	HepG2	FOXA1	K562	11.8242	0	0	1
ENCFF011QFM	HepG2	FOXA1	MCF7	19.4606	0	0	1
ENCFF497OQD	K562	FOXA1	A549	8.84357	0	0	1
ENCFF497OQD	K562	FOXA1	HepG2	9.39747	0	0	1
ENCFF497OQD	K562	FOXA1	K562	16.5599	0	0	1
ENCFF497OQD	K562	FOXA1	MCF7	8.76573	0	0	1
ENCFF112JVK	MCF-7	FOXA1	A549	35.872	0	0	1
ENCFF112JVK	MCF-7	FOXA1	HepG2	37.4471	0	0	1
ENCFF112JVK	MCF-7	FOXA1	K562	25.041	0	0	1
ENCFF112JVK	MCF-7	FOXA1	MCF7	58.6053	0	0	1
ENCFF686MSH	A549	FOXA2	A549	80.7885	0	0	1
ENCFF686MSH	A549	FOXA2	HepG2	55.8848	0	0	1
ENCFF686MSH	A549	FOXA2	K562	45.7735	0	0	1
ENCFF686MSH	A549	FOXA2	MCF7	64.1388	0	0	1
ENCFF759YCY	HepG2	FOXA2	A549	51.8215	0	0	1
ENCFF759YCY	HepG2	FOXA2	HepG2	91.3388	0	0	1
ENCFF759YCY	HepG2	FOXA2	K562	42.2928	0	0	1
ENCFF759YCY	HepG2	FOXA2	MCF7	53.1244	0	0	1
ENCFF251TUO	HepG2	FOXA3	A549	77.3268	0	0	1
ENCFF251TUO	HepG2	FOXA3	HepG2	96.2105	0	0	1
ENCFF251TUO	HepG2	FOXA3	K562	58.4603	0	0	1
ENCFF251TUO	HepG2	FOXA3	MCF7	66.7816	0	0	1
ENCFF197SXI	K562	FOXA3	A549	47.707	0	0	1
ENCFF197SXI	K562	FOXA3	HepG2	24.427	0	0	1
ENCFF197SXI	K562	FOXA3	K562	53.446	0	0	1
ENCFF197SXI	K562	FOXA3	MCF7	38.3288	0	0	1
ENCFF942JZO	HepG2	FOXC1	A549	72.5566	0	0	1
ENCFF942JZO	HepG2	FOXC1	HepG2	53.1606	0	0	1
ENCFF942JZO	HepG2	FOXC1	K562	48.9731	0	0	1
ENCFF942JZO	HepG2	FOXC1	MCF7	54.045	0	0	1
ENCFF109ADF	A549	FOXF2	A549	59.9492	0	0	1
ENCFF109ADF	A549	FOXF2	HepG2	33.795	0	0	1
ENCFF109ADF	A549	FOXF2	K562	30.3483	0	0	1
ENCFF109ADF	A549	FOXF2	MCF7	39.9055	0	0	1
ENCFF957CVJ	K562	FOXJ2	A549	50.7566	0	0	1
ENCFF957CVJ	K562	FOXJ2	HepG2	28.281	0	0	1
ENCFF957CVJ	K562	FOXJ2	K562	65.7	0	0	1
ENCFF957CVJ	K562	FOXJ2	MCF7	41.9456	0	0	1
ENCFF548ZQR	HepG2	FOXJ3	A549	57.4955	0	0	1
ENCFF548ZQR	HepG2	FOXJ3	HepG2	80.1057	0	0	1
ENCFF548ZQR	HepG2	FOXJ3	K562	42.8721	0	0	1
ENCFF548ZQR	HepG2	FOXJ3	MCF7	47.2365	0	0	1
ENCFF567CPM	K562	FOXJ3	A549	11.4649	0	0	1
ENCFF567CPM	K562	FOXJ3	HepG2	8.19242	2.57029e-24	2.56875e-23	1
ENCFF567CPM	K562	FOXJ3	K562	15.8614	0	0	1
ENCFF567CPM	K562	FOXJ3	MCF7	10.6693	0	0	1
ENCFF605GXY	HepG2	FOXK1	A549	72.6285	0	0	1
ENCFF605GXY	HepG2	FOXK1	HepG2	78.2043	0	0	1
ENCFF605GXY	HepG2	FOXK1	K562	53.2606	0	0	1
ENCFF605GXY	HepG2	FOXK1	MCF7	57.7306	0	0	1
ENCFF516ZWP	K562	FOXK1	A549	44.8298	0	0	1
ENCFF516ZWP	K562	FOXK1	HepG2	15.4416	0	0	1
ENCFF516ZWP	K562	FOXK1	K562	44.2421	0	0	1
ENCFF516ZWP	K562	FOXK1	MCF7	35.926	0	0	1
ENCFF260APL	HepG2	FOXK2	A549	40.6491	0	0	1
ENCFF260APL	HepG2	FOXK2	HepG2	52.8004	0	0	1
ENCFF260APL	HepG2	FOXK2	K562	31.4997	0	0	1
ENCFF260APL	HepG2	FOXK2	MCF7	33.7656	0	0	1
ENCFF066CWG	K562	FOXK2	A549	61.4275	0	0	1
ENCFF066CWG	K562	FOXK2	HepG2	31.0981	0	0	1
ENCFF066CWG	K562	FOXK2	K562	82.5873	0	0	1
ENCFF066CWG	K562	FOXK2	MCF7	51.3922	0	0	1
ENCFF222VDW	MCF-7	FOXK2	A549	14.9237	0	0	1
ENCFF222VDW	MCF-7	FOXK2	HepG2	6.05015	2.46991e-13	2.40779e-12	1
ENCFF222VDW	MCF-7	FOXK2	K562	10.5838	0	0	1
ENCFF222VDW	MCF-7	FOXK2	MCF7	11.5718	0	0	1
ENCFF567QWP	HepG2	FOXM1	A549	32.173	0	0	1
ENCFF567QWP	HepG2	FOXM1	HepG2	14.6225	0	0	1
ENCFF567QWP	HepG2	FOXM1	K562	19.518	0	0	1
ENCFF567QWP	HepG2	FOXM1	MCF7	20.626	0	0	1
ENCFF711ZED	K562	FOXM1	A549	42.1684	0	0	1
ENCFF711ZED	K562	FOXM1	HepG2	22.7269	0	0	1
ENCFF711ZED	K562	FOXM1	K562	74.0154	0	0	1
ENCFF711ZED	K562	FOXM1	MCF7	35.0066	0	0	1
ENCFF563MHZ	MCF-7	FOXM1	A549	39.3053	0	0	1
ENCFF563MHZ	MCF-7	FOXM1	HepG2	25.2601	0	0	1
ENCFF563MHZ	MCF-7	FOXM1	K562	27.3695	0	0	1
ENCFF563MHZ	MCF-7	FOXM1	MCF7	55.3296	0	0	1
ENCFF331BSI	HepG2	FOXO1	A549	67.2633	0	0	1
ENCFF331BSI	HepG2	FOXO1	HepG2	81.562	0	0	1
ENCFF331BSI	HepG2	FOXO1	K562	47.9316	0	0	1
ENCFF331BSI	HepG2	FOXO1	MCF7	54.3193	0	0	1
ENCFF318CUZ	HepG2	FOXO4	A549	43.0623	0	0	1
ENCFF318CUZ	HepG2	FOXO4	HepG2	34.6846	0	0	1
ENCFF318CUZ	HepG2	FOXO4	K562	27.594	0	0	1
ENCFF318CUZ	HepG2	FOXO4	MCF7	30.4533	0	0	1
ENCFF750AGR	K562	FOXO4	A549	25.3293	0	0	1
ENCFF750AGR	K562	FOXO4	HepG2	10.7965	0	0	1
ENCFF750AGR	K562	FOXO4	K562	29.3567	0	0	1
ENCFF750AGR	K562	FOXO4	MCF7	20.1454	0	0	1
ENCFF862ZEX	HepG2	FOXP1	A549	53.7262	0	0	1
ENCFF862ZEX	HepG2	FOXP1	HepG2	86.6705	0	0	1
ENCFF862ZEX	HepG2	FOXP1	K562	41.7657	0	0	1
ENCFF862ZEX	HepG2	FOXP1	MCF7	47.1394	0	0	1
ENCFF491EEI	K562	FOXP1	A549	61.1612	0	0	1
ENCFF491EEI	K562	FOXP1	HepG2	19.5672	0	0	1
ENCFF491EEI	K562	FOXP1	K562	54.6845	0	0	1
ENCFF491EEI	K562	FOXP1	MCF7	43.491	0	0	1
ENCFF163LGN	HepG2	FOXP4	A549	73.9488	0	0	1
ENCFF163LGN	HepG2	FOXP4	HepG2	93.5953	0	0	1
ENCFF163LGN	HepG2	FOXP4	K562	54.3887	0	0	1
ENCFF163LGN	HepG2	FOXP4	MCF7	61.0381	0	0	1
ENCFF974IPP	K562	FOXP4	A549	44.0228	0	0	1
ENCFF974IPP	K562	FOXP4	HepG2	14.966	0	0	1
ENCFF974IPP	K562	FOXP4	K562	41.282	0	0	1
ENCFF974IPP	K562	FOXP4	MCF7	31.7698	0	0	1
ENCFF811LFF	HepG2	FOXQ1	A549	54.3394	0	0	1
ENCFF811LFF	HepG2	FOXQ1	HepG2	49.5213	0	0	1
ENCFF811LFF	HepG2	FOXQ1	K562	33.528	0	0	1
ENCFF811LFF	HepG2	FOXQ1	MCF7	38.9701	0	0	1
ENCFF016TWL	A549	FOXS1	A549	45.533	0	0	1
ENCFF016TWL	A549	FOXS1	HepG2	25.9394	0	0	1
ENCFF016TWL	A549	FOXS1	K562	26.458	0	0	1
ENCFF016TWL	A549	FOXS1	MCF7	31.7533	0	0	1
ENCFF139XIZ	HepG2	FUBP1	A549	33.5729	0	0	1
ENCFF139XIZ	HepG2	FUBP1	HepG2	32.2646	0	0	1
ENCFF139XIZ	HepG2	FUBP1	K562	23.71	0	0	1
ENCFF139XIZ	HepG2	FUBP1	MCF7	27.3301	0	0	1
ENCFF953FNE	HepG2	FUBP3	A549	49.5144	0	0	1
ENCFF953FNE	HepG2	FUBP3	HepG2	38.7699	0	0	1
ENCFF953FNE	HepG2	FUBP3	K562	32.1663	0	0	1
ENCFF953FNE	HepG2	FUBP3	MCF7	35.2564	0	0	1
ENCFF682NJA	HepG2	FUS	A549	57.7125	0	0	1
ENCFF682NJA	HepG2	FUS	HepG2	12.5949	0	0	1
ENCFF682NJA	HepG2	FUS	K562	26.9272	0	0	1
ENCFF682NJA	HepG2	FUS	MCF7	32.8248	0	0	1
ENCFF581MLB	K562	FUS	A549	36.1679	0	0	1
ENCFF581MLB	K562	FUS	HepG2	3.29906	0.000178963	0.00169676	1
ENCFF581MLB	K562	FUS	K562	19.72	0	0	1
ENCFF581MLB	K562	FUS	MCF7	21.8407	0	0	1
ENCFF343BIK	A549	GABPA	A549	86.5685	0	0	1
ENCFF343BIK	A549	GABPA	HepG2	37.3645	0	0	1
ENCFF343BIK	A549	GABPA	K562	51.8917	0	0	1
ENCFF343BIK	A549	GABPA	MCF7	58.2812	0	0	1
ENCFF652FKO	HepG2	GABPA	A549	73.9143	0	0	1
ENCFF652FKO	HepG2	GABPA	HepG2	66.6095	0	0	1
ENCFF652FKO	HepG2	GABPA	K562	55.9912	0	0	1
ENCFF652FKO	HepG2	GABPA	MCF7	57.3721	0	0	1
ENCFF889XXJ	K562	GABPA	A549	89.8863	0	0	1
ENCFF889XXJ	K562	GABPA	HepG2	33.7454	0	0	1
ENCFF889XXJ	K562	GABPA	K562	86.8558	0	0	1
ENCFF889XXJ	K562	GABPA	MCF7	61.4347	0	0	1
ENCFF158YBV	MCF-7	GABPA	A549	39.0486	0	0	1
ENCFF158YBV	MCF-7	GABPA	HepG2	8.25315	2.77441e-22	2.7609e-21	1
ENCFF158YBV	MCF-7	GABPA	K562	24.8399	0	0	1
ENCFF158YBV	MCF-7	GABPA	MCF7	26.7954	0	0	1
ENCFF217XUD	HepG2	GABPB1	A549	101.53	0	0	1
ENCFF217XUD	HepG2	GABPB1	HepG2	69.4371	0	0	1
ENCFF217XUD	HepG2	GABPB1	K562	65.0743	0	0	1
ENCFF217XUD	HepG2	GABPB1	MCF7	73.029	0	0	1
ENCFF009RFC	K562	GABPB1	A549	81.4387	0	0	1
ENCFF009RFC	K562	GABPB1	HepG2	27.29	0	0	1
ENCFF009RFC	K562	GABPB1	K562	74.9931	0	0	1
ENCFF009RFC	K562	GABPB1	MCF7	60.2005	0	0	1
ENCFF103YZQ	K562	GABPB2	A549	16.219	0	0	1
ENCFF103YZQ	K562	GABPB2	HepG2	6.87732	3.97905e-16	3.90241e-15	1
ENCFF103YZQ	K562	GABPB2	K562	19.8628	0	0	1
ENCFF103YZQ	K562	GABPB2	MCF7	15.1327	0	0	1
ENCFF509ZLE	K562	GATA1	A549	17.1654	0	0	1
ENCFF509ZLE	K562	GATA1	HepG2	13.5817	0	0	1
ENCFF509ZLE	K562	GATA1	K562	46.0889	0	0	1
ENCFF509ZLE	K562	GATA1	MCF7	15.2223	0	0	1
ENCFF409YKQ	HepG2	GATA2	A549	48.8166	0	0	1
ENCFF409YKQ	HepG2	GATA2	HepG2	74.5893	0	0	1
ENCFF409YKQ	HepG2	GATA2	K562	39.4543	0	0	1
ENCFF409YKQ	HepG2	GATA2	MCF7	40.8368	0	0	1
ENCFF497ISV	K562	GATA2	A549	24.044	0	0	1
ENCFF497ISV	K562	GATA2	HepG2	20.5777	0	0	1
ENCFF497ISV	K562	GATA2	K562	64.3486	0	0	1
ENCFF497ISV	K562	GATA2	MCF7	24.2334	0	0	1
ENCFF517TKD	A549	GATA3	A549	88.5039	0	0	1
ENCFF517TKD	A549	GATA3	HepG2	47.3035	0	0	1
ENCFF517TKD	A549	GATA3	K562	44.6006	0	0	1
ENCFF517TKD	A549	GATA3	MCF7	57.4576	0	0	1
ENCFF381ULU	MCF-7	GATA3	A549	28.1557	0	0	1
ENCFF381ULU	MCF-7	GATA3	HepG2	25.1995	0	0	1
ENCFF381ULU	MCF-7	GATA3	K562	21.886	0	0	1
ENCFF381ULU	MCF-7	GATA3	MCF7	48.0863	0	0	1
ENCFF154VTV	HepG2	GATA4	A549	62.2005	0	0	1
ENCFF154VTV	HepG2	GATA4	HepG2	62.388	0	0	1
ENCFF154VTV	HepG2	GATA4	K562	39.6699	0	0	1
ENCFF154VTV	HepG2	GATA4	MCF7	42.6202	0	0	1
ENCFF060REJ	HepG2	GATAD1	A549	81.1455	0	0	1
ENCFF060REJ	HepG2	GATAD1	HepG2	69.2788	0	0	1
ENCFF060REJ	HepG2	GATAD1	K562	57.4711	0	0	1
ENCFF060REJ	HepG2	GATAD1	MCF7	62.6965	0	0	1
ENCFF158BJH	HepG2	GATAD2A	A549	81.0249	0	0	1
ENCFF158BJH	HepG2	GATAD2A	HepG2	105.766	0	0	1
ENCFF158BJH	HepG2	GATAD2A	K562	64.8265	0	0	1
ENCFF158BJH	HepG2	GATAD2A	MCF7	73.0778	0	0	1
ENCFF295YRT	K562	GATAD2A	A549	48.2892	0	0	1
ENCFF295YRT	K562	GATAD2A	HepG2	21.8106	0	0	1
ENCFF295YRT	K562	GATAD2A	K562	67.1448	0	0	1
ENCFF295YRT	K562	GATAD2A	MCF7	36.7222	0	0	1
ENCFF659FLZ	HepG2	GATAD2B	A549	65.2762	0	0	1
ENCFF659FLZ	HepG2	GATAD2B	HepG2	72.6261	0	0	1
ENCFF659FLZ	HepG2	GATAD2B	K562	43.7861	0	0	1
ENCFF659FLZ	HepG2	GATAD2B	MCF7	48.6989	0	0	1
ENCFF388KGW	K562	GATAD2B	A549	56.0198	0	0	1
ENCFF388KGW	K562	GATAD2B	HepG2	18.9566	0	0	1
ENCFF388KGW	K562	GATAD2B	K562	65.1489	0	0	1
ENCFF388KGW	K562	GATAD2B	MCF7	36.308	0	0	1
ENCFF401YUZ	MCF-7	GATAD2B	A549	17.8782	0	0	1
ENCFF401YUZ	MCF-7	GATAD2B	HepG2	10.7114	0	0	1
ENCFF401YUZ	MCF-7	GATAD2B	K562	12.5667	0	0	1
ENCFF401YUZ	MCF-7	GATAD2B	MCF7	26.5474	0	0	1
ENCFF999HNJ	HepG2	GFI1	A549	72.3311	0	0	1
ENCFF999HNJ	HepG2	GFI1	HepG2	79.8625	0	0	1
ENCFF999HNJ	HepG2	GFI1	K562	47.8955	0	0	1
ENCFF999HNJ	HepG2	GFI1	MCF7	54.3779	0	0	1
ENCFF802VTG	HepG2	GLI4	A549	58.9449	0	0	1
ENCFF802VTG	HepG2	GLI4	HepG2	38.4413	0	0	1
ENCFF802VTG	HepG2	GLI4	K562	35.9658	0	0	1
ENCFF802VTG	HepG2	GLI4	MCF7	40.4038	0	0	1
ENCFF745JFN	HepG2	GLMP	A549	19.6762	0	0	1
ENCFF745JFN	HepG2	GLMP	HepG2	10.7919	0	0	1
ENCFF745JFN	HepG2	GLMP	K562	11.516	0	0	1
ENCFF745JFN	HepG2	GLMP	MCF7	12.6145	0	0	1
ENCFF270ONC	HepG2	GLYR1	A549	72.0184	0	0	1
ENCFF270ONC	HepG2	GLYR1	HepG2	51.3126	0	0	1
ENCFF270ONC	HepG2	GLYR1	K562	48.3636	0	0	1
ENCFF270ONC	HepG2	GLYR1	MCF7	53.9559	0	0	1
ENCFF004QJZ	HepG2	GMEB1	A549	82.1886	0	0	1
ENCFF004QJZ	HepG2	GMEB1	HepG2	58.8261	0	0	1
ENCFF004QJZ	HepG2	GMEB1	K562	55.9619	0	0	1
ENCFF004QJZ	HepG2	GMEB1	MCF7	59.5703	0	0	1
ENCFF365ETH	K562	GMEB1	A549	79.7311	0	0	1
ENCFF365ETH	K562	GMEB1	HepG2	30.8924	0	0	1
ENCFF365ETH	K562	GMEB1	K562	91.8061	0	0	1
ENCFF365ETH	K562	GMEB1	MCF7	57.6108	0	0	1
ENCFF378GRS	HepG2	GMEB2	A549	49.5783	0	0	1
ENCFF378GRS	HepG2	GMEB2	HepG2	25.9697	0	0	1
ENCFF378GRS	HepG2	GMEB2	K562	33.2009	0	0	1
ENCFF378GRS	HepG2	GMEB2	MCF7	34.3552	0	0	1
ENCFF955LND	HepG2	GPN1	A549	32.2779	0	0	1
ENCFF955LND	HepG2	GPN1	HepG2	12.0374	0	0	1
ENCFF955LND	HepG2	GPN1	K562	18.348	0	0	1
ENCFF955LND	HepG2	GPN1	MCF7	19.6332	0	0	1
ENCFF359DKY	HepG2	GRHL1	A549	7.74901	5.13152e-22	5.10275e-21	1
ENCFF359DKY	HepG2	GRHL1	HepG2	4.40249	1.56966e-08	1.51067e-07	1
ENCFF359DKY	HepG2	GRHL1	K562	6.95673	2.37752e-19	2.3524e-18	1
ENCFF359DKY	HepG2	GRHL1	MCF7	6.106	9.49753e-15	9.2857e-14	1
ENCFF839QEL	K562	GTF2A2	A549	35.9121	0	0	1
ENCFF839QEL	K562	GTF2A2	HepG2	15.5008	0	0	1
ENCFF839QEL	K562	GTF2A2	K562	42.2106	0	0	1
ENCFF839QEL	K562	GTF2A2	MCF7	25.4371	0	0	1
ENCFF987FJR	K562	GTF2B	A549	28.6164	0	0	1
ENCFF987FJR	K562	GTF2B	HepG2	9.49531	0	0	1
ENCFF987FJR	K562	GTF2B	K562	26.8287	0	0	1
ENCFF987FJR	K562	GTF2B	MCF7	22.5374	0	0	1
ENCFF564KIU	K562	GTF2E2	A549	70.7551	0	0	1
ENCFF564KIU	K562	GTF2E2	HepG2	24.916	0	0	1
ENCFF564KIU	K562	GTF2E2	K562	69.6063	0	0	1
ENCFF564KIU	K562	GTF2E2	MCF7	50.2403	0	0	1
ENCFF171VVS	HepG2	GTF2F1	A549	45.2138	0	0	1
ENCFF171VVS	HepG2	GTF2F1	HepG2	35.8491	0	0	1
ENCFF171VVS	HepG2	GTF2F1	K562	34.0534	0	0	1
ENCFF171VVS	HepG2	GTF2F1	MCF7	37.7349	0	0	1
ENCFF075BRS	K562	GTF2F1	A549	44.55	0	0	1
ENCFF075BRS	K562	GTF2F1	HepG2	11.7903	0	0	1
ENCFF075BRS	K562	GTF2F1	K562	39.5211	0	0	1
ENCFF075BRS	K562	GTF2F1	MCF7	32.6211	0	0	1
ENCFF819AEG	MCF-7	GTF2F1	A549	58.3819	0	0	1
ENCFF819AEG	MCF-7	GTF2F1	HepG2	16.7346	0	0	1
ENCFF819AEG	MCF-7	GTF2F1	K562	36.7186	0	0	1
ENCFF819AEG	MCF-7	GTF2F1	MCF7	50.2191	0	0	1
ENCFF866OZW	K562	GTF2I	A549	44.3406	0	0	1
ENCFF866OZW	K562	GTF2I	HepG2	20.7937	0	0	1
ENCFF866OZW	K562	GTF2I	K562	44.531	0	0	1
ENCFF866OZW	K562	GTF2I	MCF7	33.3577	0	0	1
ENCFF413CKX	HepG2	GTF3A	A549	45.8273	0	0	1
ENCFF413CKX	HepG2	GTF3A	HepG2	33.6306	0	0	1
ENCFF413CKX	HepG2	GTF3A	K562	31.1059	0	0	1
ENCFF413CKX	HepG2	GTF3A	MCF7	35.212	0	0	1
ENCFF496PIQ	K562	GTF3C2	A549	17.7057	0	0	1
ENCFF496PIQ	K562	GTF3C2	HepG2	6.19476	2.7954e-13	2.7241e-12	1
ENCFF496PIQ	K562	GTF3C2	K562	20.3616	0	0	1
ENCFF496PIQ	K562	GTF3C2	MCF7	13.1349	0	0	1
ENCFF190LEQ	HepG2	GZF1	A549	52.0097	0	0	1
ENCFF190LEQ	HepG2	GZF1	HepG2	40.1443	0	0	1
ENCFF190LEQ	HepG2	GZF1	K562	34.3067	0	0	1
ENCFF190LEQ	HepG2	GZF1	MCF7	38.3427	0	0	1
ENCFF165EYN	HepG2	HBP1	A549	65.5461	0	0	1
ENCFF165EYN	HepG2	HBP1	HepG2	52.9131	0	0	1
ENCFF165EYN	HepG2	HBP1	K562	44.5651	0	0	1
ENCFF165EYN	HepG2	HBP1	MCF7	48.1617	0	0	1
ENCFF681YLP	K562	HBP1	A549	42.4642	0	0	1
ENCFF681YLP	K562	HBP1	HepG2	18.0126	0	0	1
ENCFF681YLP	K562	HBP1	K562	50.344	0	0	1
ENCFF681YLP	K562	HBP1	MCF7	32.7095	0	0	1
ENCFF129SBX	HepG2	HCFC1	A549	52.4897	0	0	1
ENCFF129SBX	HepG2	HCFC1	HepG2	18.9814	0	0	1
ENCFF129SBX	HepG2	HCFC1	K562	36.2467	0	0	1
ENCFF129SBX	HepG2	HCFC1	MCF7	35.4471	0	0	1
ENCFF139FMU	K562	HCFC1	A549	64.5814	0	0	1
ENCFF139FMU	K562	HCFC1	HepG2	19.395	0	0	1
ENCFF139FMU	K562	HCFC1	K562	56.609	0	0	1
ENCFF139FMU	K562	HCFC1	MCF7	46.1885	0	0	1
ENCFF796EMB	MCF-7	HCFC1	A549	63.5511	0	0	1
ENCFF796EMB	MCF-7	HCFC1	HepG2	17.6678	0	0	1
ENCFF796EMB	MCF-7	HCFC1	K562	43.3936	0	0	1
ENCFF796EMB	MCF-7	HCFC1	MCF7	52.7092	0	0	1
ENCFF133VHU	HepG2	HDAC1	A549	73.8023	0	0	1
ENCFF133VHU	HepG2	HDAC1	HepG2	65.4571	0	0	1
ENCFF133VHU	HepG2	HDAC1	K562	44.4459	0	0	1
ENCFF133VHU	HepG2	HDAC1	MCF7	51.3079	0	0	1
ENCFF669MJX	K562	HDAC1	A549	72.0024	0	0	1
ENCFF669MJX	K562	HDAC1	HepG2	19.6459	0	0	1
ENCFF669MJX	K562	HDAC1	K562	55.0297	0	0	1
ENCFF669MJX	K562	HDAC1	MCF7	45.8801	0	0	1
ENCFF169BSN	A549	HDAC2	A549	32.3936	0	0	1
ENCFF169BSN	A549	HDAC2	HepG2	12.5689	0	0	1
ENCFF169BSN	A549	HDAC2	K562	18.3451	0	0	1
ENCFF169BSN	A549	HDAC2	MCF7	18.7291	0	0	1
ENCFF902BKY	HepG2	HDAC2	A549	66.5455	0	0	1
ENCFF902BKY	HepG2	HDAC2	HepG2	85.0374	0	0	1
ENCFF902BKY	HepG2	HDAC2	K562	47.5392	0	0	1
ENCFF902BKY	HepG2	HDAC2	MCF7	53.1381	0	0	1
ENCFF652ZZF	K562	HDAC2	A549	66.7861	0	0	1
ENCFF652ZZF	K562	HDAC2	HepG2	32.9181	0	0	1
ENCFF652ZZF	K562	HDAC2	K562	90.7292	0	0	1
ENCFF652ZZF	K562	HDAC2	MCF7	51.655	0	0	1
ENCFF661VXV	MCF-7	HDAC2	A549	59.823	0	0	1
ENCFF661VXV	MCF-7	HDAC2	HepG2	34.5126	0	0	1
ENCFF661VXV	MCF-7	HDAC2	K562	40.2664	0	0	1
ENCFF661VXV	MCF-7	HDAC2	MCF7	72.4984	0	0	1
ENCFF742LSD	K562	HDAC3	A549	35.3784	0	0	1
ENCFF742LSD	K562	HDAC3	HepG2	22.179	0	0	1
ENCFF742LSD	K562	HDAC3	K562	67.2056	0	0	1
ENCFF742LSD	K562	HDAC3	MCF7	30.4208	0	0	1
ENCFF338JHW	HepG2	HDAC6	A549	18.8472	0	0	1
ENCFF338JHW	HepG2	HDAC6	HepG2	13.8849	0	0	1
ENCFF338JHW	HepG2	HDAC6	K562	12.0018	0	0	1
ENCFF338JHW	HepG2	HDAC6	MCF7	14.5396	0	0	1
ENCFF736FGN	K562	HDAC6	A549	18.0637	0	0	1
ENCFF736FGN	K562	HDAC6	HepG2	4.16509	5.57115e-07	5.32634e-06	1
ENCFF736FGN	K562	HDAC6	K562	15.1132	0	0	1
ENCFF736FGN	K562	HDAC6	MCF7	12.6793	0	0	1
ENCFF611FTI	K562	HDAC8	A549	19.6611	0	0	1
ENCFF611FTI	K562	HDAC8	HepG2	12.2516	0	0	1
ENCFF611FTI	K562	HDAC8	K562	30.6531	0	0	1
ENCFF611FTI	K562	HDAC8	MCF7	16.6483	0	0	1
ENCFF621FPC	K562	HDGF	A549	40.2046	0	0	1
ENCFF621FPC	K562	HDGF	HepG2	22.3091	0	0	1
ENCFF621FPC	K562	HDGF	K562	56.7932	0	0	1
ENCFF621FPC	K562	HDGF	MCF7	33.5827	0	0	1
ENCFF480XAU	MCF-7	HDGF	A549	16.2636	0	0	1
ENCFF480XAU	MCF-7	HDGF	HepG2	9.11748	0	0	1
ENCFF480XAU	MCF-7	HDGF	K562	11.6201	0	0	1
ENCFF480XAU	MCF-7	HDGF	MCF7	20.8894	0	0	1
ENCFF671ZGP	K562	HES1	A549	33.7858	0	0	1
ENCFF671ZGP	K562	HES1	HepG2	20.2076	0	0	1
ENCFF671ZGP	K562	HES1	K562	58.637	0	0	1
ENCFF671ZGP	K562	HES1	MCF7	28.625	0	0	1
ENCFF144OPN	MCF-7	HES1	A549	16.6736	0	0	1
ENCFF144OPN	MCF-7	HES1	HepG2	8.94646	0	0	1
ENCFF144OPN	MCF-7	HES1	K562	12.0849	0	0	1
ENCFF144OPN	MCF-7	HES1	MCF7	21.1159	0	0	1
ENCFF209ZVL	A549	HES2	A549	39.6041	0	0	1
ENCFF209ZVL	A549	HES2	HepG2	25.5744	0	0	1
ENCFF209ZVL	A549	HES2	K562	16.1686	0	0	1
ENCFF209ZVL	A549	HES2	MCF7	22.7089	0	0	1
ENCFF714AQQ	HepG2	HES4	A549	66.9448	0	0	1
ENCFF714AQQ	HepG2	HES4	HepG2	29.8254	0	0	1
ENCFF714AQQ	HepG2	HES4	K562	37.3824	0	0	1
ENCFF714AQQ	HepG2	HES4	MCF7	42.5506	0	0	1
ENCFF180KAV	K562	HEY1	A549	21.1202	0	0	1
ENCFF180KAV	K562	HEY1	HepG2	11.8488	0	0	1
ENCFF180KAV	K562	HEY1	K562	33.5982	0	0	1
ENCFF180KAV	K562	HEY1	MCF7	19.8852	0	0	1
ENCFF876JKA	A549	HEYL	A549	40.1158	0	0	1
ENCFF876JKA	A549	HEYL	HepG2	22.1448	0	0	1
ENCFF876JKA	A549	HEYL	K562	21.5771	0	0	1
ENCFF876JKA	A549	HEYL	MCF7	26.9433	0	0	1
ENCFF836QUB	HepG2	HHEX	A549	31.2103	0	0	1
ENCFF836QUB	HepG2	HHEX	HepG2	53.071	0	0	1
ENCFF836QUB	HepG2	HHEX	K562	22.4149	0	0	1
ENCFF836QUB	HepG2	HHEX	MCF7	25.8581	0	0	1
ENCFF642BLI	HepG2	HIC2	A549	57.5752	0	0	1
ENCFF642BLI	HepG2	HIC2	HepG2	66.0088	0	0	1
ENCFF642BLI	HepG2	HIC2	K562	38.9013	0	0	1
ENCFF642BLI	HepG2	HIC2	MCF7	49.3767	0	0	1
ENCFF445FCL	HepG2	HINFP	A549	62.7005	0	0	1
ENCFF445FCL	HepG2	HINFP	HepG2	50.3078	0	0	1
ENCFF445FCL	HepG2	HINFP	K562	42.8048	0	0	1
ENCFF445FCL	HepG2	HINFP	MCF7	46.3607	0	0	1
ENCFF826QOG	K562	HINFP	A549	30.0932	0	0	1
ENCFF826QOG	K562	HINFP	HepG2	17.1111	0	0	1
ENCFF826QOG	K562	HINFP	K562	44.0199	0	0	1
ENCFF826QOG	K562	HINFP	MCF7	23.471	0	0	1
ENCFF076ESL	HepG2	HIVEP1	A549	69.9557	0	0	1
ENCFF076ESL	HepG2	HIVEP1	HepG2	51.2945	0	0	1
ENCFF076ESL	HepG2	HIVEP1	K562	45.8574	0	0	1
ENCFF076ESL	HepG2	HIVEP1	MCF7	51.7316	0	0	1
ENCFF449JMB	K562	HIVEP1	A549	30.3542	0	0	1
ENCFF449JMB	K562	HIVEP1	HepG2	13.7869	0	0	1
ENCFF449JMB	K562	HIVEP1	K562	39.0775	0	0	1
ENCFF449JMB	K562	HIVEP1	MCF7	23.6618	0	0	1
ENCFF264GAF	HepG2	HLF	A549	40.9749	0	0	1
ENCFF264GAF	HepG2	HLF	HepG2	62.7465	0	0	1
ENCFF264GAF	HepG2	HLF	K562	34.5913	0	0	1
ENCFF264GAF	HepG2	HLF	MCF7	36.2885	0	0	1
ENCFF614IBI	K562	HLTF	A549	43.9668	0	0	1
ENCFF614IBI	K562	HLTF	HepG2	16.516	0	0	1
ENCFF614IBI	K562	HLTF	K562	53.3943	0	0	1
ENCFF614IBI	K562	HLTF	MCF7	33.7624	0	0	1
ENCFF672ZQW	K562	HMBOX1	A549	38.6187	0	0	1
ENCFF672ZQW	K562	HMBOX1	HepG2	30.3487	0	0	1
ENCFF672ZQW	K562	HMBOX1	K562	78.4029	0	0	1
ENCFF672ZQW	K562	HMBOX1	MCF7	38.58	0	0	1
ENCFF156UNQ	HepG2	HMG20A	A549	54.9187	0	0	1
ENCFF156UNQ	HepG2	HMG20A	HepG2	88.5484	0	0	1
ENCFF156UNQ	HepG2	HMG20A	K562	40.9187	0	0	1
ENCFF156UNQ	HepG2	HMG20A	MCF7	46.4693	0	0	1
ENCFF866ARI	K562	HMG20A	A549	51.614	0	0	1
ENCFF866ARI	K562	HMG20A	HepG2	24.2231	0	0	1
ENCFF866ARI	K562	HMG20A	K562	68.7763	0	0	1
ENCFF866ARI	K562	HMG20A	MCF7	43.8421	0	0	1
ENCFF517FAL	HepG2	HMG20B	A549	50.6976	0	0	1
ENCFF517FAL	HepG2	HMG20B	HepG2	64.5588	0	0	1
ENCFF517FAL	HepG2	HMG20B	K562	36.981	0	0	1
ENCFF517FAL	HepG2	HMG20B	MCF7	41.3355	0	0	1
ENCFF099OSI	K562	HMG20B	A549	16.1568	0	0	1
ENCFF099OSI	K562	HMG20B	HepG2	6.79873	2.8208e-16	2.76748e-15	1
ENCFF099OSI	K562	HMG20B	K562	19.2063	0	0	1
ENCFF099OSI	K562	HMG20B	MCF7	14.7898	0	0	1
ENCFF490TYP	HepG2	HMGA1	A549	5.38516	1.63093e-11	1.58157e-10	1
ENCFF490TYP	HepG2	HMGA1	HepG2	6.245	5.02133e-16	4.9219e-15	1
ENCFF490TYP	HepG2	HMGA1	K562	3.87298	2.7784e-07	2.65963e-06	1
ENCFF490TYP	HepG2	HMGA1	MCF7	5.65685	3.42243e-13	3.33392e-12	1
ENCFF835PIH	A549	HMGA2	A549	49.9784	0	0	1
ENCFF835PIH	A549	HMGA2	HepG2	23.5615	0	0	1
ENCFF835PIH	A549	HMGA2	K562	32.0069	0	0	1
ENCFF835PIH	A549	HMGA2	MCF7	37.009	0	0	1
ENCFF615AKB	K562	HMGN3	A549	75.39	0	0	1
ENCFF615AKB	K562	HMGN3	HepG2	19.3663	0	0	1
ENCFF615AKB	K562	HMGN3	K562	62.7017	0	0	1
ENCFF615AKB	K562	HMGN3	MCF7	49.9214	0	0	1
ENCFF684UHQ	HepG2	HMGXB3	A549	63.7028	0	0	1
ENCFF684UHQ	HepG2	HMGXB3	HepG2	60.7662	0	0	1
ENCFF684UHQ	HepG2	HMGXB3	K562	46.9365	0	0	1
ENCFF684UHQ	HepG2	HMGXB3	MCF7	50.3706	0	0	1
ENCFF708HLM	A549	HMGXB4	A549	44.4619	0	0	1
ENCFF708HLM	A549	HMGXB4	HepG2	16.0629	0	0	1
ENCFF708HLM	A549	HMGXB4	K562	27.5841	0	0	1
ENCFF708HLM	A549	HMGXB4	MCF7	30.6293	0	0	1
ENCFF529NGU	HepG2	HMGXB4	A549	84.5466	0	0	1
ENCFF529NGU	HepG2	HMGXB4	HepG2	66.0207	0	0	1
ENCFF529NGU	HepG2	HMGXB4	K562	62.3573	0	0	1
ENCFF529NGU	HepG2	HMGXB4	MCF7	71.3197	0	0	1
ENCFF185KMK	K562	HMGXB4	A549	55.4962	0	0	1
ENCFF185KMK	K562	HMGXB4	HepG2	12.5819	0	0	1
ENCFF185KMK	K562	HMGXB4	K562	43.5572	0	0	1
ENCFF185KMK	K562	HMGXB4	MCF7	37.1102	0	0	1
ENCFF800QTO	HepG2	HNF1A	A549	45.8263	0	0	1
ENCFF800QTO	HepG2	HNF1A	HepG2	70.3239	0	0	1
ENCFF800QTO	HepG2	HNF1A	K562	33.2971	0	0	1
ENCFF800QTO	HepG2	HNF1A	MCF7	35.7237	0	0	1
ENCFF022QCK	HepG2	HNF1B	A549	80.1366	0	0	1
ENCFF022QCK	HepG2	HNF1B	HepG2	80.0196	0	0	1
ENCFF022QCK	HepG2	HNF1B	K562	59.5994	0	0	1
ENCFF022QCK	HepG2	HNF1B	MCF7	66.2303	0	0	1
ENCFF356ZVN	HepG2	HNF4A	A549	37.6042	0	0	1
ENCFF356ZVN	HepG2	HNF4A	HepG2	64.6482	0	0	1
ENCFF356ZVN	HepG2	HNF4A	K562	28.0897	0	0	1
ENCFF356ZVN	HepG2	HNF4A	MCF7	31.0376	0	0	1
ENCFF123FQW	HepG2	HNF4G	A549	52.4292	0	0	1
ENCFF123FQW	HepG2	HNF4G	HepG2	81.636	0	0	1
ENCFF123FQW	HepG2	HNF4G	K562	37.1769	0	0	1
ENCFF123FQW	HepG2	HNF4G	MCF7	41.4238	0	0	1
ENCFF055HMB	HepG2	HNRNPH1	A549	30.6906	0	0	1
ENCFF055HMB	HepG2	HNRNPH1	HepG2	20.5118	0	0	1
ENCFF055HMB	HepG2	HNRNPH1	K562	19.4309	0	0	1
ENCFF055HMB	HepG2	HNRNPH1	MCF7	24.3139	0	0	1
ENCFF797TVO	K562	HNRNPH1	A549	9.43398	0	0	1
ENCFF797TVO	K562	HNRNPH1	K562	6.7082	1.92814e-18	1.90284e-17	1
ENCFF797TVO	K562	HNRNPH1	MCF7	7.54983	2.41562e-22	2.40476e-21	1
ENCFF035OPG	HepG2	HNRNPK	A549	62.4164	0	0	1
ENCFF035OPG	HepG2	HNRNPK	HepG2	18.5315	0	0	1
ENCFF035OPG	HepG2	HNRNPK	K562	31.573	0	0	1
ENCFF035OPG	HepG2	HNRNPK	MCF7	37.1301	0	0	1
ENCFF505RNR	K562	HNRNPK	A549	47.718	0	0	1
ENCFF505RNR	K562	HNRNPK	HepG2	4.38319	1.91186e-06	1.82362e-05	1
ENCFF505RNR	K562	HNRNPK	K562	25.3567	0	0	1
ENCFF505RNR	K562	HNRNPK	MCF7	27.2654	0	0	1
ENCFF656VUG	HepG2	HNRNPL	A549	67.3862	0	0	1
ENCFF656VUG	HepG2	HNRNPL	HepG2	53.0766	0	0	1
ENCFF656VUG	HepG2	HNRNPL	K562	41.8552	0	0	1
ENCFF656VUG	HepG2	HNRNPL	MCF7	55.17	0	0	1
ENCFF854WAP	K562	HNRNPL	A549	50.5007	0	0	1
ENCFF854WAP	K562	HNRNPL	HepG2	12.5919	0	0	1
ENCFF854WAP	K562	HNRNPL	K562	37.3164	0	0	1
ENCFF854WAP	K562	HNRNPL	MCF7	33.5297	0	0	1
ENCFF463QUS	HepG2	HNRNPLL	A549	89.6181	0	0	1
ENCFF463QUS	HepG2	HNRNPLL	HepG2	32.7401	0	0	1
ENCFF463QUS	HepG2	HNRNPLL	K562	52.4555	0	0	1
ENCFF463QUS	HepG2	HNRNPLL	MCF7	59.9892	0	0	1
ENCFF833ZNA	K562	HNRNPLL	A549	70.374	0	0	1
ENCFF833ZNA	K562	HNRNPLL	HepG2	16.1372	0	0	1
ENCFF833ZNA	K562	HNRNPLL	K562	54.8304	0	0	1
ENCFF833ZNA	K562	HNRNPLL	MCF7	48.4785	0	0	1
ENCFF349MFA	HepG2	HNRNPUL1	A549	32.0029	0	0	1
ENCFF349MFA	HepG2	HNRNPUL1	HepG2	26.7765	0	0	1
ENCFF349MFA	HepG2	HNRNPUL1	K562	17.9613	0	0	1
ENCFF349MFA	HepG2	HNRNPUL1	MCF7	20.6104	0	0	1
ENCFF700VSW	K562	HNRNPUL1	A549	11.2569	0	0	1
ENCFF700VSW	K562	HNRNPUL1	HepG2	5.11924	1.53454e-09	1.48246e-08	1
ENCFF700VSW	K562	HNRNPUL1	K562	16.31	0	0	1
ENCFF700VSW	K562	HNRNPUL1	MCF7	11.4513	0	0	1
ENCFF974SGQ	HepG2	HOMEZ	A549	62.1166	0	0	1
ENCFF974SGQ	HepG2	HOMEZ	HepG2	81.2168	0	0	1
ENCFF974SGQ	HepG2	HOMEZ	K562	49.1323	0	0	1
ENCFF974SGQ	HepG2	HOMEZ	MCF7	53.2347	0	0	1
ENCFF601LMD	K562	HOMEZ	A549	23.5857	0	0	1
ENCFF601LMD	K562	HOMEZ	HepG2	10.1197	0	0	1
ENCFF601LMD	K562	HOMEZ	K562	27.3794	0	0	1
ENCFF601LMD	K562	HOMEZ	MCF7	17.201	0	0	1
ENCFF798IVN	HepG2	HOXA10	A549	72.8455	0	0	1
ENCFF798IVN	HepG2	HOXA10	HepG2	65.5867	0	0	1
ENCFF798IVN	HepG2	HOXA10	K562	50.0386	0	0	1
ENCFF798IVN	HepG2	HOXA10	MCF7	54.9381	0	0	1
ENCFF753OCA	HepG2	HOXA3	A549	89.856	0	0	1
ENCFF753OCA	HepG2	HOXA3	HepG2	87.4888	0	0	1
ENCFF753OCA	HepG2	HOXA3	K562	62.7342	0	0	1
ENCFF753OCA	HepG2	HOXA3	MCF7	68.2898	0	0	1
ENCFF385DPO	HepG2	HOXA5	A549	73.8656	0	0	1
ENCFF385DPO	HepG2	HOXA5	HepG2	63.8137	0	0	1
ENCFF385DPO	HepG2	HOXA5	K562	49.8379	0	0	1
ENCFF385DPO	HepG2	HOXA5	MCF7	55.8641	0	0	1
ENCFF670UIE	A549	HOXA7	A549	51.8209	0	0	1
ENCFF670UIE	A549	HOXA7	HepG2	27.5999	0	0	1
ENCFF670UIE	A549	HOXA7	K562	29.5251	0	0	1
ENCFF670UIE	A549	HOXA7	MCF7	36.9242	0	0	1
ENCFF701NLW	HepG2	HOXA7	A549	25.0877	0	0	1
ENCFF701NLW	HepG2	HOXA7	HepG2	13.6897	0	0	1
ENCFF701NLW	HepG2	HOXA7	K562	16.3301	0	0	1
ENCFF701NLW	HepG2	HOXA7	MCF7	17.736	0	0	1
ENCFF688UTO	HepG2	HOXA9	A549	51.1911	0	0	1
ENCFF688UTO	HepG2	HOXA9	HepG2	27.707	0	0	1
ENCFF688UTO	HepG2	HOXA9	K562	30.8093	0	0	1
ENCFF688UTO	HepG2	HOXA9	MCF7	34.5823	0	0	1
ENCFF641ZFM	A549	HOXB13	A549	64.3348	0	0	1
ENCFF641ZFM	A549	HOXB13	HepG2	33.5464	0	0	1
ENCFF641ZFM	A549	HOXB13	K562	35.6118	0	0	1
ENCFF641ZFM	A549	HOXB13	MCF7	40.8046	0	0	1
ENCFF634TZG	A549	HOXB5	A549	71.1013	0	0	1
ENCFF634TZG	A549	HOXB5	HepG2	34.2183	0	0	1
ENCFF634TZG	A549	HOXB5	K562	39.2814	0	0	1
ENCFF634TZG	A549	HOXB5	MCF7	46.5423	0	0	1
ENCFF285MHB	K562	HOXB6	A549	16.3247	0	0	1
ENCFF285MHB	K562	HOXB6	HepG2	7.14328	1.13987e-17	1.12223e-16	1
ENCFF285MHB	K562	HOXB6	K562	21.7966	0	0	1
ENCFF285MHB	K562	HOXB6	MCF7	15.258	0	0	1
ENCFF647VJL	HepG2	HOXD1	A549	63.6546	0	0	1
ENCFF647VJL	HepG2	HOXD1	HepG2	54.4882	0	0	1
ENCFF647VJL	HepG2	HOXD1	K562	40.6987	0	0	1
ENCFF647VJL	HepG2	HOXD1	MCF7	44.4041	0	0	1
ENCFF682ESJ	HepG2	HSF1	A549	16.8264	0	0	1
ENCFF682ESJ	HepG2	HSF1	HepG2	18.7827	0	0	1
ENCFF682ESJ	HepG2	HSF1	K562	15.2496	0	0	1
ENCFF682ESJ	HepG2	HSF1	MCF7	14.7008	0	0	1
ENCFF766UTT	MCF-7	HSF1	A549	14.223	0	0	1
ENCFF766UTT	MCF-7	HSF1	HepG2	6.26143	7.96279e-15	7.7866e-14	1
ENCFF766UTT	MCF-7	HSF1	K562	10.9579	0	0	1
ENCFF766UTT	MCF-7	HSF1	MCF7	17.6453	0	0	1
ENCFF062UNZ	HepG2	HSF2	A549	36.768	0	0	1
ENCFF062UNZ	HepG2	HSF2	HepG2	34.9432	0	0	1
ENCFF062UNZ	HepG2	HSF2	K562	26.4474	0	0	1
ENCFF062UNZ	HepG2	HSF2	MCF7	28.3425	0	0	1
ENCFF023JGT	K562	HSF4	A549	17.9026	0	0	1
ENCFF023JGT	K562	HSF4	HepG2	12.9163	0	0	1
ENCFF023JGT	K562	HSF4	K562	35.5723	0	0	1
ENCFF023JGT	K562	HSF4	MCF7	15.3833	0	0	1
ENCFF375SIS	K562	ID3	A549	59.7872	0	0	1
ENCFF375SIS	K562	ID3	HepG2	28.6156	0	0	1
ENCFF375SIS	K562	ID3	K562	77.3295	0	0	1
ENCFF375SIS	K562	ID3	MCF7	45.1872	0	0	1
ENCFF518SJY	K562	IFI16	A549	12.4571	0	0	1
ENCFF518SJY	K562	IFI16	HepG2	9.94282	0	0	1
ENCFF518SJY	K562	IFI16	K562	25.1592	0	0	1
ENCFF518SJY	K562	IFI16	MCF7	11.5079	0	0	1
ENCFF682RGC	HepG2	IKZF1	HepG2	4.07701	2.59292e-06	2.47237e-05	1
ENCFF637SIR	K562	IKZF1	A549	70.1331	0	0	1
ENCFF637SIR	K562	IKZF1	HepG2	39.4978	0	0	1
ENCFF637SIR	K562	IKZF1	K562	98.3265	0	0	1
ENCFF637SIR	K562	IKZF1	MCF7	60.6467	0	0	1
ENCFF948XVV	HepG2	IKZF4	A549	58.8719	0	0	1
ENCFF948XVV	HepG2	IKZF4	HepG2	34.3007	0	0	1
ENCFF948XVV	HepG2	IKZF4	K562	34.8914	0	0	1
ENCFF948XVV	HepG2	IKZF4	MCF7	39.9136	0	0	1
ENCFF371LUB	HepG2	IKZF5	A549	81.9794	0	0	1
ENCFF371LUB	HepG2	IKZF5	HepG2	84.4697	0	0	1
ENCFF371LUB	HepG2	IKZF5	K562	59.5619	0	0	1
ENCFF371LUB	HepG2	IKZF5	MCF7	65.9448	0	0	1
ENCFF382CUT	K562	ILF3	A549	31.052	0	0	1
ENCFF382CUT	K562	ILF3	HepG2	9.85056	0	0	1
ENCFF382CUT	K562	ILF3	K562	30.5414	0	0	1
ENCFF382CUT	K562	ILF3	MCF7	22.6406	0	0	1
ENCFF143MEF	K562	ILK	A549	7.00769	8.02439e-16	7.86119e-15	1
ENCFF143MEF	K562	ILK	HepG2	6.70766	1.66785e-15	1.63303e-14	1
ENCFF143MEF	K562	ILK	K562	20.942	0	0	1
ENCFF143MEF	K562	ILK	MCF7	6.56975	1.27882e-14	1.24984e-13	1
ENCFF368IYV	HepG2	IRF1	A549	38.5063	0	0	1
ENCFF368IYV	HepG2	IRF1	HepG2	24.1519	0	0	1
ENCFF368IYV	HepG2	IRF1	K562	24.507	0	0	1
ENCFF368IYV	HepG2	IRF1	MCF7	27.4696	0	0	1
ENCFF123EUU	K562	IRF1	A549	56.7329	0	0	1
ENCFF123EUU	K562	IRF1	HepG2	20.378	0	0	1
ENCFF123EUU	K562	IRF1	K562	61.7794	0	0	1
ENCFF123EUU	K562	IRF1	MCF7	41.558	0	0	1
ENCFF992KZC	HepG2	IRF2	A549	77.1956	0	0	1
ENCFF992KZC	HepG2	IRF2	HepG2	82.9652	0	0	1
ENCFF992KZC	HepG2	IRF2	K562	58.1663	0	0	1
ENCFF992KZC	HepG2	IRF2	MCF7	64.7707	0	0	1
ENCFF430YXJ	K562	IRF2	A549	15.5301	0	0	1
ENCFF430YXJ	K562	IRF2	HepG2	2.92399	0.000788723	0.00745155	1
ENCFF430YXJ	K562	IRF2	K562	10.0594	0	0	1
ENCFF430YXJ	K562	IRF2	MCF7	8.88299	0	0	1
ENCFF619GRL	HepG2	IRF3	A549	16.2209	0	0	1
ENCFF619GRL	HepG2	IRF3	HepG2	5.93544	9.69108e-14	9.45939e-13	1
ENCFF619GRL	HepG2	IRF3	K562	12.0908	0	0	1
ENCFF619GRL	HepG2	IRF3	MCF7	11.8251	0	0	1
ENCFF827VMW	HepG2	IRF5	A549	60.5704	0	0	1
ENCFF827VMW	HepG2	IRF5	HepG2	34.7339	0	0	1
ENCFF827VMW	HepG2	IRF5	K562	35.6966	0	0	1
ENCFF827VMW	HepG2	IRF5	MCF7	40.4353	0	0	1
ENCFF141IMM	HepG2	IRF9	A549	74.2909	0	0	1
ENCFF141IMM	HepG2	IRF9	HepG2	49.9115	0	0	1
ENCFF141IMM	HepG2	IRF9	K562	47.2713	0	0	1
ENCFF141IMM	HepG2	IRF9	MCF7	52.6338	0	0	1
ENCFF724CHN	K562	IRF9	A549	26.5865	0	0	1
ENCFF724CHN	K562	IRF9	HepG2	19.7003	0	0	1
ENCFF724CHN	K562	IRF9	K562	46.0504	0	0	1
ENCFF724CHN	K562	IRF9	MCF7	22.2234	0	0	1
ENCFF784ICI	HepG2	IRX3	A549	56.8615	0	0	1
ENCFF784ICI	HepG2	IRX3	HepG2	32.9055	0	0	1
ENCFF784ICI	HepG2	IRX3	K562	33.5658	0	0	1
ENCFF784ICI	HepG2	IRX3	MCF7	37.9495	0	0	1
ENCFF308RXD	HepG2	ISL2	A549	76.3146	0	0	1
ENCFF308RXD	HepG2	ISL2	HepG2	84.8013	0	0	1
ENCFF308RXD	HepG2	ISL2	K562	51.5071	0	0	1
ENCFF308RXD	HepG2	ISL2	MCF7	58.2483	0	0	1
ENCFF872DSQ	HepG2	ISX	A549	44.4907	0	0	1
ENCFF872DSQ	HepG2	ISX	HepG2	21.8011	0	0	1
ENCFF872DSQ	HepG2	ISX	K562	27.4022	0	0	1
ENCFF872DSQ	HepG2	ISX	MCF7	29.5384	0	0	1
ENCFF161TZL	HepG2	JARID2	A549	41.0446	0	0	1
ENCFF161TZL	HepG2	JARID2	HepG2	29.778	0	0	1
ENCFF161TZL	HepG2	JARID2	K562	28.7001	0	0	1
ENCFF161TZL	HepG2	JARID2	MCF7	32.0498	0	0	1
ENCFF552XOP	HepG2	JDP2	A549	26.7861	0	0	1
ENCFF552XOP	HepG2	JDP2	HepG2	17.002	0	0	1
ENCFF552XOP	HepG2	JDP2	K562	16.5091	0	0	1
ENCFF552XOP	HepG2	JDP2	MCF7	17.8383	0	0	1
ENCFF674BRV	HepG2	JRK	A549	62.9924	0	0	1
ENCFF674BRV	HepG2	JRK	HepG2	55.3254	0	0	1
ENCFF674BRV	HepG2	JRK	K562	43.5824	0	0	1
ENCFF674BRV	HepG2	JRK	MCF7	47.3033	0	0	1
ENCFF723FTT	A549	JUN	A549	121.278	0	0	1
ENCFF723FTT	A549	JUN	HepG2	53.8314	0	0	1
ENCFF723FTT	A549	JUN	K562	64.0773	0	0	1
ENCFF723FTT	A549	JUN	MCF7	76.9222	0	0	1
ENCFF079UOJ	HepG2	JUN	A549	38.2907	0	0	1
ENCFF079UOJ	HepG2	JUN	HepG2	53.388	0	0	1
ENCFF079UOJ	HepG2	JUN	K562	30.0297	0	0	1
ENCFF079UOJ	HepG2	JUN	MCF7	32.8061	0	0	1
ENCFF712FZW	K562	JUN	A549	41.6517	0	0	1
ENCFF712FZW	K562	JUN	HepG2	23.8185	0	0	1
ENCFF712FZW	K562	JUN	K562	56.6529	0	0	1
ENCFF712FZW	K562	JUN	MCF7	35.6904	0	0	1
ENCFF769TUY	MCF-7	JUN	A549	32.8464	0	0	1
ENCFF769TUY	MCF-7	JUN	HepG2	22.1293	0	0	1
ENCFF769TUY	MCF-7	JUN	K562	24.5084	0	0	1
ENCFF769TUY	MCF-7	JUN	MCF7	37.2603	0	0	1
ENCFF278BHW	A549	JUNB	A549	80.6864	0	0	1
ENCFF278BHW	A549	JUNB	HepG2	50.3786	0	0	1
ENCFF278BHW	A549	JUNB	K562	41.4066	0	0	1
ENCFF278BHW	A549	JUNB	MCF7	53.9372	0	0	1
ENCFF828TUW	HepG2	JUNB	A549	41.6498	0	0	1
ENCFF828TUW	HepG2	JUNB	HepG2	48.0392	0	0	1
ENCFF828TUW	HepG2	JUNB	K562	29.1522	0	0	1
ENCFF828TUW	HepG2	JUNB	MCF7	32.1563	0	0	1
ENCFF362UGH	K562	JUNB	A549	44.5503	0	0	1
ENCFF362UGH	K562	JUNB	HepG2	28.8873	0	0	1
ENCFF362UGH	K562	JUNB	K562	65.742	0	0	1
ENCFF362UGH	K562	JUNB	MCF7	39.6843	0	0	1
ENCFF658HLG	A549	JUND	A549	90.6542	0	0	1
ENCFF658HLG	A549	JUND	HepG2	44.4303	0	0	1
ENCFF658HLG	A549	JUND	K562	51.1273	0	0	1
ENCFF658HLG	A549	JUND	MCF7	62.5591	0	0	1
ENCFF562YSV	HepG2	JUND	A549	50.5315	0	0	1
ENCFF562YSV	HepG2	JUND	HepG2	64.1909	0	0	1
ENCFF562YSV	HepG2	JUND	K562	41.1199	0	0	1
ENCFF562YSV	HepG2	JUND	MCF7	45.8181	0	0	1
ENCFF273KIA	K562	JUND	A549	62.0799	0	0	1
ENCFF273KIA	K562	JUND	HepG2	39.7221	0	0	1
ENCFF273KIA	K562	JUND	K562	93.3575	0	0	1
ENCFF273KIA	K562	JUND	MCF7	55.0738	0	0	1
ENCFF569ZCY	MCF-7	JUND	A549	54.4353	0	0	1
ENCFF569ZCY	MCF-7	JUND	HepG2	32.9546	0	0	1
ENCFF569ZCY	MCF-7	JUND	K562	36.3834	0	0	1
ENCFF569ZCY	MCF-7	JUND	MCF7	65.1175	0	0	1
ENCFF132RKR	HepG2	KAT2B	A549	13.0781	0	0	1
ENCFF132RKR	HepG2	KAT2B	HepG2	20.2367	0	0	1
ENCFF132RKR	HepG2	KAT2B	K562	9.30689	0	0	1
ENCFF132RKR	HepG2	KAT2B	MCF7	10.5207	0	0	1
ENCFF349VSP	K562	KAT2B	A549	14.9385	0	0	1
ENCFF349VSP	K562	KAT2B	HepG2	4.23724	7.52415e-07	7.18711e-06	1
ENCFF349VSP	K562	KAT2B	K562	17.8868	0	0	1
ENCFF349VSP	K562	KAT2B	MCF7	14.0643	0	0	1
ENCFF199NUD	HepG2	KAT7	A549	76.1813	0	0	1
ENCFF199NUD	HepG2	KAT7	HepG2	57.8129	0	0	1
ENCFF199NUD	HepG2	KAT7	K562	47.2802	0	0	1
ENCFF199NUD	HepG2	KAT7	MCF7	51.5586	0	0	1
ENCFF555IKI	K562	KAT7	A549	65.4502	0	0	1
ENCFF555IKI	K562	KAT7	HepG2	18.9873	0	0	1
ENCFF555IKI	K562	KAT7	K562	57.5948	0	0	1
ENCFF555IKI	K562	KAT7	MCF7	45.8926	0	0	1
ENCFF197YSM	HepG2	KAT8	A549	89.217	0	0	1
ENCFF197YSM	HepG2	KAT8	HepG2	85.8375	0	0	1
ENCFF197YSM	HepG2	KAT8	K562	64.4222	0	0	1
ENCFF197YSM	HepG2	KAT8	MCF7	70.0756	0	0	1
ENCFF113LBV	K562	KAT8	A549	19.5792	0	0	1
ENCFF113LBV	K562	KAT8	HepG2	7.87497	5.73894e-23	5.71844e-22	1
ENCFF113LBV	K562	KAT8	K562	19.9938	0	0	1
ENCFF113LBV	K562	KAT8	MCF7	15.3949	0	0	1
ENCFF693LFI	A549	KDM1A	A549	30.609	0	0	1
ENCFF693LFI	A549	KDM1A	HepG2	16.4964	0	0	1
ENCFF693LFI	A549	KDM1A	K562	17.5631	0	0	1
ENCFF693LFI	A549	KDM1A	MCF7	20.5189	0	0	1
ENCFF439CGG	HepG2	KDM1A	A549	76.8187	0	0	1
ENCFF439CGG	HepG2	KDM1A	HepG2	111.379	0	0	1
ENCFF439CGG	HepG2	KDM1A	K562	58.833	0	0	1
ENCFF439CGG	HepG2	KDM1A	MCF7	65.2866	0	0	1
ENCFF829FZW	K562	KDM1A	A549	39.5169	0	0	1
ENCFF829FZW	K562	KDM1A	HepG2	29.6045	0	0	1
ENCFF829FZW	K562	KDM1A	K562	72.8147	0	0	1
ENCFF829FZW	K562	KDM1A	MCF7	33.7266	0	0	1
ENCFF902PJA	HepG2	KDM2A	A549	96.6776	0	0	1
ENCFF902PJA	HepG2	KDM2A	HepG2	67.8784	0	0	1
ENCFF902PJA	HepG2	KDM2A	K562	65.059	0	0	1
ENCFF902PJA	HepG2	KDM2A	MCF7	75.6119	0	0	1
ENCFF702THZ	K562	KDM2B	A549	40.1418	0	0	1
ENCFF702THZ	K562	KDM2B	HepG2	7.86086	2.50841e-19	2.48145e-18	1
ENCFF702THZ	K562	KDM2B	K562	31.5454	0	0	1
ENCFF702THZ	K562	KDM2B	MCF7	25.6815	0	0	1
ENCFF906HIO	HepG2	KDM3A	A549	68.217	0	0	1
ENCFF906HIO	HepG2	KDM3A	HepG2	60.8928	0	0	1
ENCFF906HIO	HepG2	KDM3A	K562	49.3192	0	0	1
ENCFF906HIO	HepG2	KDM3A	MCF7	54.6952	0	0	1
ENCFF361JRX	HepG2	KDM4B	A549	57.2643	0	0	1
ENCFF361JRX	HepG2	KDM4B	HepG2	54.7405	0	0	1
ENCFF361JRX	HepG2	KDM4B	K562	40.3924	0	0	1
ENCFF361JRX	HepG2	KDM4B	MCF7	45.3027	0	0	1
ENCFF928UFW	K562	KDM4B	A549	4.24427	5.31111e-07	5.07863e-06	1
ENCFF928UFW	K562	KDM4B	K562	9.78061	0	0	1
ENCFF928UFW	K562	KDM4B	MCF7	4.09642	6.68655e-07	6.39159e-06	1
ENCFF702XIF	A549	KDM5A	A549	50.1718	0	0	1
ENCFF702XIF	A549	KDM5A	HepG2	11.1915	0	0	1
ENCFF702XIF	A549	KDM5A	K562	28.4311	0	0	1
ENCFF702XIF	A549	KDM5A	MCF7	27.1096	0	0	1
ENCFF574LUU	HepG2	KDM5A	A549	79.9482	0	0	1
ENCFF574LUU	HepG2	KDM5A	HepG2	35.6802	0	0	1
ENCFF574LUU	HepG2	KDM5A	K562	47.5298	0	0	1
ENCFF574LUU	HepG2	KDM5A	MCF7	51.5157	0	0	1
ENCFF595TJC	HepG2	KDM5B	A549	87.4228	0	0	1
ENCFF595TJC	HepG2	KDM5B	HepG2	56.1885	0	0	1
ENCFF595TJC	HepG2	KDM5B	K562	54.7902	0	0	1
ENCFF595TJC	HepG2	KDM5B	MCF7	62.1384	0	0	1
ENCFF807FNB	K562	KDM5B	A549	88.0031	0	0	1
ENCFF807FNB	K562	KDM5B	HepG2	24.8679	0	0	1
ENCFF807FNB	K562	KDM5B	K562	68.3234	0	0	1
ENCFF807FNB	K562	KDM5B	MCF7	56.9617	0	0	1
ENCFF376CUV	HepG2	KDM6A	A549	42.2763	0	0	1
ENCFF376CUV	HepG2	KDM6A	HepG2	77.0183	0	0	1
ENCFF376CUV	HepG2	KDM6A	K562	30.2017	0	0	1
ENCFF376CUV	HepG2	KDM6A	MCF7	33.8877	0	0	1
ENCFF525XXS	K562	KHSRP	A549	25.3426	0	0	1
ENCFF525XXS	K562	KHSRP	HepG2	12.0494	0	0	1
ENCFF525XXS	K562	KHSRP	K562	39.6295	0	0	1
ENCFF525XXS	K562	KHSRP	MCF7	19.9632	0	0	1
ENCFF854ZPK	HepG2	KIAA2018	A549	37.0659	0	0	1
ENCFF854ZPK	HepG2	KIAA2018	HepG2	23.566	0	0	1
ENCFF854ZPK	HepG2	KIAA2018	K562	23.3925	0	0	1
ENCFF854ZPK	HepG2	KIAA2018	MCF7	26.1289	0	0	1
ENCFF674KVR	K562	KLF1	A549	52.3963	0	0	1
ENCFF674KVR	K562	KLF1	HepG2	16.7114	0	0	1
ENCFF674KVR	K562	KLF1	K562	51.0977	0	0	1
ENCFF674KVR	K562	KLF1	MCF7	37.9091	0	0	1
ENCFF142ZTD	K562	KLF10	A549	12.0147	0	0	1
ENCFF142ZTD	K562	KLF10	HepG2	6.6077	1.50489e-15	1.47374e-14	1
ENCFF142ZTD	K562	KLF10	K562	17.7623	0	0	1
ENCFF142ZTD	K562	KLF10	MCF7	11.902	0	0	1
ENCFF760HXD	HepG2	KLF11	A549	56.4714	0	0	1
ENCFF760HXD	HepG2	KLF11	HepG2	50.4802	0	0	1
ENCFF760HXD	HepG2	KLF11	K562	40.5924	0	0	1
ENCFF760HXD	HepG2	KLF11	MCF7	43.6054	0	0	1
ENCFF124UUN	HepG2	KLF12	A549	68.8752	0	0	1
ENCFF124UUN	HepG2	KLF12	HepG2	45.1407	0	0	1
ENCFF124UUN	HepG2	KLF12	K562	43.4555	0	0	1
ENCFF124UUN	HepG2	KLF12	MCF7	48.327	0	0	1
ENCFF494FXL	HepG2	KLF13	A549	41.317	0	0	1
ENCFF494FXL	HepG2	KLF13	HepG2	22.6766	0	0	1
ENCFF494FXL	HepG2	KLF13	K562	25.6958	0	0	1
ENCFF494FXL	HepG2	KLF13	MCF7	28.3823	0	0	1
ENCFF453MMH	K562	KLF13	A549	51.4054	0	0	1
ENCFF453MMH	K562	KLF13	HepG2	17.042	0	0	1
ENCFF453MMH	K562	KLF13	K562	50.8164	0	0	1
ENCFF453MMH	K562	KLF13	MCF7	37.6269	0	0	1
ENCFF663PTR	HepG2	KLF15	A549	50.2153	0	0	1
ENCFF663PTR	HepG2	KLF15	HepG2	23.7094	0	0	1
ENCFF663PTR	HepG2	KLF15	K562	31.1576	0	0	1
ENCFF663PTR	HepG2	KLF15	MCF7	33.7843	0	0	1
ENCFF257BGF	HepG2	KLF16	A549	84.3293	0	0	1
ENCFF257BGF	HepG2	KLF16	HepG2	79.3731	0	0	1
ENCFF257BGF	HepG2	KLF16	K562	59.7648	0	0	1
ENCFF257BGF	HepG2	KLF16	MCF7	66.7869	0	0	1
ENCFF488OTN	K562	KLF16	A549	34.9762	0	0	1
ENCFF488OTN	K562	KLF16	HepG2	22.718	0	0	1
ENCFF488OTN	K562	KLF16	K562	72.1278	0	0	1
ENCFF488OTN	K562	KLF16	MCF7	43.631	0	0	1
ENCFF536WWR	MCF-7	KLF4	A549	40.3641	0	0	1
ENCFF536WWR	MCF-7	KLF4	HepG2	17.7825	0	0	1
ENCFF536WWR	MCF-7	KLF4	K562	25.4587	0	0	1
ENCFF536WWR	MCF-7	KLF4	MCF7	46.0279	0	0	1
ENCFF290IVM	HepG2	KLF6	A549	74.8895	0	0	1
ENCFF290IVM	HepG2	KLF6	HepG2	58.8547	0	0	1
ENCFF290IVM	HepG2	KLF6	K562	48.8267	0	0	1
ENCFF290IVM	HepG2	KLF6	MCF7	53.5118	0	0	1
ENCFF563ZJM	K562	KLF6	A549	39.4651	0	0	1
ENCFF563ZJM	K562	KLF6	HepG2	18.7654	0	0	1
ENCFF563ZJM	K562	KLF6	K562	52.7947	0	0	1
ENCFF563ZJM	K562	KLF6	MCF7	31.4929	0	0	1
ENCFF073UWB	HepG2	KLF9	A549	49.1221	0	0	1
ENCFF073UWB	HepG2	KLF9	HepG2	41.3236	0	0	1
ENCFF073UWB	HepG2	KLF9	K562	35.1781	0	0	1
ENCFF073UWB	HepG2	KLF9	MCF7	37.3091	0	0	1
ENCFF225FXI	MCF-7	KLF9	A549	67.6993	0	0	1
ENCFF225FXI	MCF-7	KLF9	HepG2	18.379	0	0	1
ENCFF225FXI	MCF-7	KLF9	K562	37.1783	0	0	1
ENCFF225FXI	MCF-7	KLF9	MCF7	53.5985	0	0	1
ENCFF644EPI	HepG2	KMT2A	A549	82.14	0	0	1
ENCFF644EPI	HepG2	KMT2A	HepG2	58.8313	0	0	1
ENCFF644EPI	HepG2	KMT2A	K562	51.9909	0	0	1
ENCFF644EPI	HepG2	KMT2A	MCF7	57.1327	0	0	1
ENCFF630HYZ	HepG2	KMT2B	A549	81.5753	0	0	1
ENCFF630HYZ	HepG2	KMT2B	HepG2	60.653	0	0	1
ENCFF630HYZ	HepG2	KMT2B	K562	54.3756	0	0	1
ENCFF630HYZ	HepG2	KMT2B	MCF7	58.066	0	0	1
ENCFF063NIH	K562	L3MBTL2	A549	89.768	0	0	1
ENCFF063NIH	K562	L3MBTL2	HepG2	39.7563	0	0	1
ENCFF063NIH	K562	L3MBTL2	K562	104.543	0	0	1
ENCFF063NIH	K562	L3MBTL2	MCF7	67.5324	0	0	1
ENCFF304PQQ	K562	LARP7	A549	36.9448	0	0	1
ENCFF304PQQ	K562	LARP7	HepG2	13.7846	0	0	1
ENCFF304PQQ	K562	LARP7	K562	41.965	0	0	1
ENCFF304PQQ	K562	LARP7	MCF7	27.2344	0	0	1
ENCFF734FBR	MCF-7	LARP7	MCF7	3.68063	1.0778e-05	0.00010255	1
ENCFF918TGZ	HepG2	LBX2	A549	50.3393	0	0	1
ENCFF918TGZ	HepG2	LBX2	HepG2	26.1313	0	0	1
ENCFF918TGZ	HepG2	LBX2	K562	29.5655	0	0	1
ENCFF918TGZ	HepG2	LBX2	MCF7	32.7989	0	0	1
ENCFF453UVV	HepG2	LCOR	A549	74.8379	0	0	1
ENCFF453UVV	HepG2	LCOR	HepG2	90.5866	0	0	1
ENCFF453UVV	HepG2	LCOR	K562	55.8765	0	0	1
ENCFF453UVV	HepG2	LCOR	MCF7	64.818	0	0	1
ENCFF266MUT	K562	LCOR	A549	65.4038	0	0	1
ENCFF266MUT	K562	LCOR	HepG2	25.4245	0	0	1
ENCFF266MUT	K562	LCOR	K562	75.547	0	0	1
ENCFF266MUT	K562	LCOR	MCF7	51.8664	0	0	1
ENCFF413PEE	HepG2	LCORL	A549	31.5582	0	0	1
ENCFF413PEE	HepG2	LCORL	HepG2	47.4001	0	0	1
ENCFF413PEE	HepG2	LCORL	K562	22.2132	0	0	1
ENCFF413PEE	HepG2	LCORL	MCF7	25.3165	0	0	1
ENCFF697VRJ	K562	LEF1	A549	33.2167	0	0	1
ENCFF697VRJ	K562	LEF1	HepG2	15.0556	0	0	1
ENCFF697VRJ	K562	LEF1	K562	42.2276	0	0	1
ENCFF697VRJ	K562	LEF1	MCF7	26.3189	0	0	1
ENCFF582HAZ	HepG2	LIN54	A549	94.312	0	0	1
ENCFF582HAZ	HepG2	LIN54	HepG2	85.345	0	0	1
ENCFF582HAZ	HepG2	LIN54	K562	67.3855	0	0	1
ENCFF582HAZ	HepG2	LIN54	MCF7	71.3756	0	0	1
ENCFF765MRZ	HepG2	LRRFIP1	A549	24.0739	0	0	1
ENCFF765MRZ	HepG2	LRRFIP1	HepG2	16.7951	0	0	1
ENCFF765MRZ	HepG2	LRRFIP1	K562	17.3354	0	0	1
ENCFF765MRZ	HepG2	LRRFIP1	MCF7	19.4972	0	0	1
ENCFF976LBY	HepG2	MAF1	A549	53.854	0	0	1
ENCFF976LBY	HepG2	MAF1	HepG2	29.1777	0	0	1
ENCFF976LBY	HepG2	MAF1	K562	34.1593	0	0	1
ENCFF976LBY	HepG2	MAF1	MCF7	37.1399	0	0	1
ENCFF005YUC	HepG2	MAFF	A549	32.5858	0	0	1
ENCFF005YUC	HepG2	MAFF	HepG2	47.793	0	0	1
ENCFF005YUC	HepG2	MAFF	K562	31.1479	0	0	1
ENCFF005YUC	HepG2	MAFF	MCF7	29.376	0	0	1
ENCFF119AHD	K562	MAFF	A549	32.8673	0	0	1
ENCFF119AHD	K562	MAFF	HepG2	22.125	0	0	1
ENCFF119AHD	K562	MAFF	K562	57.3691	0	0	1
ENCFF119AHD	K562	MAFF	MCF7	26.7101	0	0	1
ENCFF944IDN	HepG2	MAFG	A549	29.5077	0	0	1
ENCFF944IDN	HepG2	MAFG	HepG2	22.5813	0	0	1
ENCFF944IDN	HepG2	MAFG	K562	22.781	0	0	1
ENCFF944IDN	HepG2	MAFG	MCF7	20.4762	0	0	1
ENCFF493DXA	K562	MAFG	A549	34.297	0	0	1
ENCFF493DXA	K562	MAFG	HepG2	25.6786	0	0	1
ENCFF493DXA	K562	MAFG	K562	62.2145	0	0	1
ENCFF493DXA	K562	MAFG	MCF7	28.7667	0	0	1
ENCFF129FEV	A549	MAFK	A549	54.1352	0	0	1
ENCFF129FEV	A549	MAFK	HepG2	31.0914	0	0	1
ENCFF129FEV	A549	MAFK	K562	37.9444	0	0	1
ENCFF129FEV	A549	MAFK	MCF7	37.107	0	0	1
ENCFF458PBB	HepG2	MAFK	A549	29.5489	0	0	1
ENCFF458PBB	HepG2	MAFK	HepG2	40.8542	0	0	1
ENCFF458PBB	HepG2	MAFK	K562	29.2615	0	0	1
ENCFF458PBB	HepG2	MAFK	MCF7	26.1657	0	0	1
ENCFF439TJM	K562	MAFK	A549	38.7545	0	0	1
ENCFF439TJM	K562	MAFK	HepG2	24.9138	0	0	1
ENCFF439TJM	K562	MAFK	K562	63.8504	0	0	1
ENCFF439TJM	K562	MAFK	MCF7	34.8346	0	0	1
ENCFF873SVI	MCF-7	MAFK	A549	22.0276	0	0	1
ENCFF873SVI	MCF-7	MAFK	HepG2	13.3491	0	0	1
ENCFF873SVI	MCF-7	MAFK	K562	20.2999	0	0	1
ENCFF873SVI	MCF-7	MAFK	MCF7	26.953	0	0	1
ENCFF241YGM	HepG2	MATR3	A549	12.5731	0	0	1
ENCFF241YGM	HepG2	MATR3	HepG2	7.79293	1.27406e-23	1.27235e-22	1
ENCFF241YGM	HepG2	MATR3	K562	6.46841	1.25697e-16	1.23434e-15	1
ENCFF241YGM	HepG2	MATR3	MCF7	8.97565	0	0	1
ENCFF713RHL	A549	MAX	A549	118.443	0	0	1
ENCFF713RHL	A549	MAX	HepG2	52.1594	0	0	1
ENCFF713RHL	A549	MAX	K562	69.2518	0	0	1
ENCFF713RHL	A549	MAX	MCF7	81.7965	0	0	1
ENCFF140PUO	HepG2	MAX	A549	66.5474	0	0	1
ENCFF140PUO	HepG2	MAX	HepG2	47.587	0	0	1
ENCFF140PUO	HepG2	MAX	K562	45.1566	0	0	1
ENCFF140PUO	HepG2	MAX	MCF7	47.6979	0	0	1
ENCFF266YHW	K562	MAX	A549	77.6956	0	0	1
ENCFF266YHW	K562	MAX	HepG2	30.5811	0	0	1
ENCFF266YHW	K562	MAX	K562	75.9361	0	0	1
ENCFF266YHW	K562	MAX	MCF7	57.179	0	0	1
ENCFF624CRN	MCF-7	MAX	A549	88.7869	0	0	1
ENCFF624CRN	MCF-7	MAX	HepG2	40.5566	0	0	1
ENCFF624CRN	MCF-7	MAX	K562	59.4667	0	0	1
ENCFF624CRN	MCF-7	MAX	MCF7	90.668	0	0	1
ENCFF652DIB	A549	MAZ	A549	42.3787	0	0	1
ENCFF652DIB	A549	MAZ	HepG2	11.7203	0	0	1
ENCFF652DIB	A549	MAZ	K562	26.9933	0	0	1
ENCFF652DIB	A549	MAZ	MCF7	32.3081	0	0	1
ENCFF086ZTC	HepG2	MAZ	A549	69.6361	0	0	1
ENCFF086ZTC	HepG2	MAZ	HepG2	43.8899	0	0	1
ENCFF086ZTC	HepG2	MAZ	K562	45.4884	0	0	1
ENCFF086ZTC	HepG2	MAZ	MCF7	52.4047	0	0	1
ENCFF837NNR	K562	MAZ	A549	85.2427	0	0	1
ENCFF837NNR	K562	MAZ	HepG2	34.4492	0	0	1
ENCFF837NNR	K562	MAZ	K562	91.4447	0	0	1
ENCFF837NNR	K562	MAZ	MCF7	71.9825	0	0	1
ENCFF290CNC	MCF-7	MAZ	A549	71.8049	0	0	1
ENCFF290CNC	MCF-7	MAZ	HepG2	24.2638	0	0	1
ENCFF290CNC	MCF-7	MAZ	K562	46.411	0	0	1
ENCFF290CNC	MCF-7	MAZ	MCF7	67.3514	0	0	1
ENCFF510QJE	HepG2	MBD1	A549	57.5369	0	0	1
ENCFF510QJE	HepG2	MBD1	HepG2	54.3946	0	0	1
ENCFF510QJE	HepG2	MBD1	K562	43.6255	0	0	1
ENCFF510QJE	HepG2	MBD1	MCF7	46.1974	0	0	1
ENCFF313VEF	K562	MBD1	A549	16.1669	0	0	1
ENCFF313VEF	K562	MBD1	HepG2	9.54737	0	0	1
ENCFF313VEF	K562	MBD1	K562	26.2981	0	0	1
ENCFF313VEF	K562	MBD1	MCF7	14.4766	0	0	1
ENCFF788YHU	K562	MBD2	A549	67.4855	0	0	1
ENCFF788YHU	K562	MBD2	HepG2	23.9587	0	0	1
ENCFF788YHU	K562	MBD2	K562	71.3923	0	0	1
ENCFF788YHU	K562	MBD2	MCF7	46.7694	0	0	1
ENCFF853ULZ	MCF-7	MBD2	A549	55.778	0	0	1
ENCFF853ULZ	MCF-7	MBD2	HepG2	26.5809	0	0	1
ENCFF853ULZ	MCF-7	MBD2	K562	35.7704	0	0	1
ENCFF853ULZ	MCF-7	MBD2	MCF7	59.5694	0	0	1
ENCFF551CCD	HepG2	MBD4	A549	22.7807	0	0	1
[truncated: 3,799 more rows]
