# Supplementary material for: Adversarial attack of sequence-free enhancer prediction identifies chromatin architecture
Source: Bioinformatics. 2025 Jun 24;41(7):btaf371. doi: 10.1093/bioinformatics/btaf371 (PMC12240468; doi:10.1093/bioinformatics/btaf371)
Supplement: btaf371_Supplementary_Data [file btaf371_supplementary_data.zip › Supplementary_Table3_APSO-LargeNetwork.xlsx]

## Sheet: Correlation Matrix
	Iteration 1	Iteration 2	Iteration 3	Iteration 4	Iteration 5	Iteration 6	Iteration 7	Iteration 8
Iteration 1	1	0.0359237	-0.00128714	0.00598911	0.0144316	0.0029624	-0.00114686	0.0869038
Iteration 2	0.0359237	1	-0.0615475	-0.00430687	0.0210565	0.0921966	0.0134343	0.0842937
Iteration 3	-0.00128714	-0.0615475	1	-0.00142943	-0.000428588	0.0164669	-0.0230949	-0.0048141
Iteration 4	0.00598911	-0.00430687	-0.00142943	1	0.124715	0.0046009	-0.00776871	0.162841
Iteration 5	0.0144316	0.0210565	-0.000428588	0.124715	1	0.173102	0.011377	0.0304453
Iteration 6	0.0029624	0.0921966	0.0164669	0.0046009	0.173102	1	0.00473433	-0.00621517
Iteration 7	-0.00114686	0.0134343	-0.0230949	-0.00776871	0.011377	0.00473433	1	-0.00672604
Iteration 8	0.0869038	0.0842937	-0.0048141	0.162841	0.0304453	-0.00621517	-0.00672604	1

## Sheet: APSO Data
Target	Iteration 1	Iteration 2	Iteration 3	Iteration 4	Iteration 5	Iteration 6	Iteration 7	Iteration 8
AFF1	-5.37442e-05	8.91041e-06	4.90052e-05	0.000202597	4.48789e-05	-0.000134138	-1.45226e-05	-6.195e-05
AGO1	-2.44779e-06	-2.88202e-11	-5.833e-06	-8.99432e-06	-0.000111445	-1.75884e-06	-2.79607e-12	-2.01183e-14
ARHGAP35	-6.55347e-07	-5.85158e-08	5.66054e-07	2.76989e-07	0.0821099	6.36019e-06	-0.00104392	0
ARID2	-2.65969e-08	-1.26356e-07	-1.58359e-07	-1.01783e-06	-6.60123e-07	-3.07659e-07	1.62757e-11	3.11643e-07
ARID3A	-2.96491e-07	-1.09559e-09	9.09646e-07	6.23469e-07	2.83644e-05	-1.71853e-07	-1.66716e-08	0
ARNT	5.28991e-07	-6.41566e-08	-1.95724e-06	1.37244e-08	-1.9389e-05	-3.79992e-07	1.89186e-14	7.24251e-13
ASH1L	-3.90141e-06	-8.00755e-09	-9.07547e-06	-0.0610172	3.71562e-05	-4.64206e-06	1.10741e-12	-1.30632e-12
ATF1	-4.41737e-06	-2.3181e-07	-1.9106e-06	-1.56186e-10	-8.96276e-05	-5.73187e-06	-1.06402e-07	-1.84658e-06
ATF2	-4.1627e-05	-7.45215e-07	-3.62586e-05	-0.0476072	-2.65978e-05	-1.17087e-06	8.38009e-12	0
ATF3	0.0533057	-0.000770716	1.94768e-06	5.99562e-07	2.75759e-05	8.55584e-07	7.47759e-09	-0.000312328
ATF4	1.20578e-05	0.616775	5.29008e-06	3.3222e-06	0.000131205	4.00613e-05	-8.19718e-08	0.06799
ATF7	2.4706e-06	6.90826e-07	3.27608e-07	-1.02425e-07	0.671798	2.62069e-06	-3.02586e-08	2.22123e-06
BACH1	-2.57919e-06	-2.30034e-07	-5.95514e-07	4.28496e-07	-0.000149921	-1.19386e-05	-4.00509e-08	-5.37239e-07
BCLAF1	-2.75114e-06	1.63654e-11	-2.23771e-06	-1.7087e-07	0.0654165	1.97098e-06	7.79872e-11	-3.26962e-09
BCOR	-2.71537e-06	-3.48273e-08	-3.02209e-06	-1.00709e-06	2.52804e-05	-0.0824172	0	-2.24314e-08
BDP1	-4.07518e-07	-6.89705e-08	0.117374	-1.89237e-06	-1.06098e-05	1.26013	4.11624e-11	0
BHLHE40	4.72332e-07	-6.85352e-08	3.76549e-06	-0.423058	-1.1233	0.00608139	-2.60751e-08	-2.57233e-08
BMI1	4.17385e-06	-3.01728e-13	2.40679e-06	0.00530289	3.13702e-05	7.50409e-06	0.0858042	0.00117609
BRD4	-2.41384e-07	0.0154178	3.49321e-06	-4.65951e-06	1.29226e-05	5.83552e-06	0	-2.98375e-08
BRD9	-4.71975e-06	-3.22997e-05	1.47263e-06	-6.75453e-07	-7.2284e-06	-4.58462e-06	-0.000100277	-2.25018e-07
BRF1	-2.09966e-07	-6.15056e-08	-1.55346e-06	0.269447	-1.98494e-05	2.47206e-06	-1.13801e-08	0
BRF2	2.08408e-06	0.000528953	8.63975e-07	1.58595e-06	2.08551e-05	6.06098e-07	2.18841e-06	-2.86128e-07
CBFA2T2	2.4871e-06	-8.54125e-14	-8.77288e-07	1.55757e-07	-0.000122797	5.56273e-07	-3.37761e-09	3.76285e-08
CBFA2T3	-4.1485e-07	3.46462e-08	-2.09437e-06	-1.97594e-06	-1.15789e-05	8.59588e-07	-0.000375667	-6.76175e-07
CBX1	-5.95975e-07	-0.000869555	3.07338e-06	6.9933e-07	2.12016e-05	-1.8156e-06	-4.16785e-07	-0.142557
CBX2	-1.63904e-06	-2.31807e-06	-1.81854e-07	-5.05971e-06	7.28652e-06	0.0589424	-4.79813e-09	7.50094e-08
CBX3	1.77628e-06	-3.03443e-08	0.000193047	1.2967e-06	4.98754e-05	6.42596e-06	1.16227e-07	4.13952e-08
CBX5	-3.23932e-07	9.35375e-08	3.26861e-06	-1.74572e-06	6.49101e-06	1.75506e-08	8.40664e-08	-7.82653e-08
CBX8	-0.000164262	-2.97191e-09	3.05238e-06	-0.000330735	-8.30966e-05	-1.20269e-05	-1.8475e-07	0.142432
CC2D1A	0.135246	3.02959e-07	9.86089e-07	0.120444	-1.21245e-09	-9.48138e-06	4.99821e-09	7.48754e-13
CCAR2	-1.33054e-06	-3.12712e-08	3.09471e-08	9.27696e-08	1.05928e-06	2.47931e-07	-0.0131536	0
CCNT2	2.05457e-06	6.1311e-08	-5.21696e-06	-3.0319e-06	-4.39756e-06	-1.35609e-05	-1.1478e-08	1.44511e-07
CDC5L	-4.45264e-06	-2.02359e-06	-5.15763e-06	1.78572e-06	-2.6807e-05	-2.24771e-05	-6.48266e-05	-3.23614e-09
CEBPB	1.57547e-06	-7.68277e-08	3.16189e-06	5.47768e-07	0.000243101	0.78044	1.41257e-09	-5.78625e-07
CEBPG	-4.07918e-06	-1.71258e-08	-0.1853	-4.77039e-07	-2.65732e-05	-0.0899967	3.91159e-12	-0.00241587
CEBPZ	-7.69411e-07	-0.000132982	-2.7809e-07	-1.54785e-06	-9.49231e-06	-4.09439e-06	1.83893e-08	-0.25526
CHAMP1	-2.86151e-07	-1.17918e-07	-3.98928e-06	-0.000865516	-1.85447e-05	-7.17633e-07	-3.56487e-08	-1.19531e-12
CHD1	1.36115e-05	-6.51889e-08	-8.77119e-06	7.0818e-07	1.13216e-05	3.39453e-06	-1.30801e-09	0
CHD2	-0.000582244	-5.33774e-09	-1.29221e-06	1.78572e-07	-8.67576e-07	-9.73277e-07	-0.000137479	0
CHD4	-4.75837e-06	5.5549e-06	-1.22804e-06	-3.8038e-06	-1.77768e-05	2.88341e-06	-4.452e-13	-3.48139e-12
CHD7	-0.0120527	-3.17334e-05	-6.46383e-07	6.24985e-08	-1.6066e-05	2.79816e-06	-0.0265405	-4.46353e-09
CREB1	8.22788e-07	1.38624e-08	-2.36243e-06	1.75574e-06	-1.1709e-05	-7.45942e-06	4.69771e-10	1.605e-07
CREB3	-2.69896e-06	8.25109e-05	-0.126238	4.48409e-06	1.23114e-05	-1.1148e-06	1.0657e-07	-7.52985e-11
CREB3L1	2.44328e-06	-1.39891e-07	-1.95543e-07	-0.016307	0.0047	2.30264e-06	1.15675e-11	0.136567
CREBBP	-2.12129e-06	5.70927e-13	-9.6178e-07	-0.0188892	-2.28231e-06	2.36782e-06	-8.39562e-07	6.10909e-10
CREM	3.4468e-07	3.21202e-07	8.02042e-05	-1.0397e-06	5.80257e-06	-3.0375e-06	1.40677e-07	2.99738e-07
CSDE1	-4.59076e-07	2.10522e-07	0.617401	-3.14321e-06	-0.000130847	4.74309e-06	-2.68484e-07	-7.36613e-07
CTBP1	1.85082e-05	6.34721e-07	4.33183e-06	1.27056e-05	0.000795646	-3.35789e-06	-1.01721e-07	-6.20589e-08
CTCF	9.91292e-06	-1.51447e-07	5.20023e-06	2.28537e-07	0.000402127	2.15998e-05	7.28586e-08	0.00773985
CTCFL	1.5044e-06	5.36146e-08	0.0155923	8.48186e-07	8.79877e-06	1.46349e-06	-8.58853e-08	4.65102e-07
CUX1	-6.09469e-07	-0.000357763	-5.74612e-07	-4.96197e-08	2.25202e-05	-1.81966e-06	1.31897e-11	0
DACH1	-3.37184e-07	1.33055e-07	2.55991e-06	0.0817536	4.95165e-06	7.41462e-07	-1.20812e-10	-0.0126945
DDX20	-0.123946	1.27427e-07	1.19474e-07	1.15122e-06	-5.23612e-06	1.23448e-06	1.25204e-08	-1.30829e-12
DEAF1	-1.08257e-06	0.159538	-8.59888e-07	-1.91379e-07	-2.98181e-06	-7.31343e-07	5.98627e-10	4.30573e-07
DIDO1	1.72072e-07	6.33793e-08	5.71455e-06	5.52501e-06	3.30102e-05	3.21942e-06	-4.23481e-07	0
DNMT1	-1.71341e-06	0.167581	7.49519e-07	2.89361e-07	-5.28624e-05	-1.20527e-06	-4.1765e-08	-1.67574e-10
DPF2	7.6583e-06	3.6635e-07	0.538506	4.6661e-06	9.85976e-05	3.73506e-06	-2.14688e-08	2.74213e-07
E2F1	0.00354059	-8.18698e-07	-5.05587e-05	2.70799e-06	-3.85985e-05	-5.49558e-06	-1.80408e-08	-6.82422e-07
E2F4	0.0922928	-2.08972e-10	4.69028e-06	-3.36265e-07	8.10363e-06	-5.27215e-07	-1.70893e-14	-3.03333e-07
E2F5	-1.36959e-06	1.12855e-07	-0.000120706	-1.91463e-06	5.42976e-07	-1.06912	0	-6.16667e-08
E2F6	-2.24198e-06	-3.53597e-08	-2.00147e-06	-0.0163263	-0.0015447	-1.93484e-05	1.16338e-08	-5.53406e-07
E2F7	3.23712e-06	3.58077e-07	-0.000443623	-8.70951e-08	-3.46537e-05	-5.42262e-06	-4.47834e-08	-3.17031e-08
E2F8	4.23664e-08	4.78198e-11	-6.66219e-07	3.21955e-08	8.20389e-05	2.38589e-06	8.66728e-08	8.41608e-08
E4F1	3.03287e-06	1.554e-11	5.09764e-06	-4.67897e-07	0.000138891	-0.0530812	-1.53906e-07	1.6617e-07
EGR1	-1.82886e-06	2.51718e-07	-5.9089e-07	-1.95095e-06	-9.25526e-06	-0.243971	-7.76096e-08	1.43986e-08
EHMT2	2.17353e-06	-4.95464e-07	1.69303e-05	3.65464e-07	0.000168884	0.00103421	-3.72708e-07	-5.58568e-07
ELF1	1.55188e-05	2.1981e-07	0.00190847	8.84938e-07	6.4958e-05	0.161163	0.142477	-8.829e-08
ELF4	0.486241	1.22178e-10	9.81774e-07	7.37886e-06	7.01851e-05	3.34841e-05	1.57048e-13	0
ELK1	-3.46686e-06	-5.37126e-09	-2.27639e-06	-5.84818e-06	-3.06113e-05	-0.0633513	-1.91275e-09	-1.37781e-08
EP300	4.64044e-07	0	-3.18102e-06	1.20365e-08	-8.77205e-06	-0.416639	4.94087e-11	-1.87062e-07
ESRRA	-2.81862e-06	-0.16089	-1.36976e-06	0.0545778	-3.09206e-05	0.461462	8.71791e-10	6.19303e-09
ETS1	6.24922e-09	-6.76375e-09	-5.23774e-07	-7.55207e-06	-1.17522e-05	-1.86148	-4.07735e-09	-3.88491e-08
ETS2	-0.370246	-1.45106e-07	-1.13357e-06	2.93081e-08	-4.34732e-05	-0.051435	3.37244e-13	-1.29151e-09
ETV1	3.55789e-06	1.71315e-11	2.1032e-06	1.59093e-06	1.36061e-05	0.0238736	5.01684e-08	0
ETV6	-1.18898e-06	1.70918e-09	-1.48515e-06	-1.65878e-07	-1.55445e-05	-3.57679e-06	0.00506192	0
EZH2	-5.35664e-07	-5.04635e-08	-8.08476e-07	-1.40516e-07	8.20652e-06	-7.00325e-07	-0.000118042	0
FIP1L1	5.6091e-07	-0.0582586	2.0354e-06	-2.89125e-07	3.95113e-05	1.76289e-06	-3.44309e-08	0
FOS	2.10511e-07	0.240922	1.6151e-06	0.00119755	2.28344e-05	-6.43914e-07	1.48349e-07	2.62194e-07
FOSL1	-1.3682e-06	1.79696e-06	6.5144e-06	5.13376e-07	2.16694e-05	-2.26421e-06	-4.45404e-08	0
FOXA1	-4.02007e-06	-0.318641	-5.04817e-06	-2.528e-09	-3.7751e-05	-1.44593e-05	-0.0321285	-5.12214e-07
FOXJ2	0.240476	1.83632e-07	8.86986e-06	2.59456e-06	3.76409e-05	4.99197e-06	-2.38676e-08	-9.46123e-08
FOXK2	9.7254e-07	0.0340179	6.11148e-07	-1.06602e-06	0.000101462	-5.84609e-07	1.32166e-07	-1.33667e-08
FOXM1	-2.54868e-06	0	-4.94744e-06	-3.14688e-06	-5.04642e-05	-2.57069e-05	1.91216e-06	-1.04057e-08
FUS	6.47924e-07	-1.98919e-07	-6.94407e-05	-2.82029e-06	-0.301723	5.92819e-06	6.93745e-11	1.77086e-09
GABPA	5.92294e-06	6.62185e-07	1.68697e-06	2.86369e-06	9.06023e-05	1.10235e-05	-1.02508e-07	0
GABPB1	3.45307e-06	9.09701e-07	-0.00012274	0.0178452	6.14783e-05	9.82519e-06	-1.54072e-10	-2.65945e-07
GATA1	0.0804663	0.0444749	2.21282e-06	2.16651e-06	2.32782e-07	3.03249e-07	1.43118e-11	2.2263e-07
GATA2	-4.9643e-05	1.09856e-07	-7.89399e-07	0.068786	3.7149e-06	1.90364e-06	1.64489e-08	0
GATAD2A	-0.059755	2.7273e-08	-1.50999e-06	0.00192947	2.08251e-06	6.39436e-06	-9.59837e-12	0
GTF2A2	0.0787299	-3.97271e-07	-3.05799e-06	-0.346412	3.44856e-06	6.19826e-06	-2.91214e-08	2.04003e-07
GTF2B	-1.59472e-07	7.00936e-08	-1.51458e-06	-3.54982e-07	-5.03025e-05	-1.06569e-06	-4.6459e-09	3.68423e-09
GTF2E2	4.54875e-06	0.0429183	3.15673e-06	8.99024e-06	8.47428e-06	9.64245e-07	2.51483e-07	1.63672e-09
GTF2F1	-4.97862e-06	-1.12503e-09	-1.13266e-06	2.28211e-08	-4.60031e-05	3.50981e-06	7.87802e-09	1.82942e-09
GTF3C2	-2.69087e-07	2.4709e-08	-8.05394e-07	0.158737	-1.36302e-05	-1.78478e-05	-4.7822e-11	0
H2AFZ	6.80944e-06	1.87053e-07	1.32145e-05	0.00151164	0.000147685	0.000322042	-3.17191e-09	0
H3K27ac	1.06421e-05	5.21057e-07	1.72724e-05	9.15948e-06	1.16518	1.44982	3.2079e-09	0
H3K27me3	1.75952e-06	-2.00377e-09	-5.32291e-06	-1.69449e-06	-2.65435e-06	-6.56511e-06	6.51651e-09	-2.1971e-07
H3K36me3	-1.76799e-06	1.29407e-07	-2.83149e-06	7.45593e-07	-0.000753432	-1.16723e-06	0.0116832	1.09062e-07
H3K4me1	0.29021	0.255929	9.80808e-06	1.99359e-06	0.174657	2.5954e-05	7.85827e-08	0.478595
H3K4me2	1.0597e-05	6.74018e-08	7.76981e-06	0.287165	0.000204233	2.92977e-05	4.25816e-08	5.57092e-09
H3K4me3	-4.99222e-06	-0.384494	-7.13001e-06	-8.56391e-07	-5.57409e-06	-9.35445e-06	9.42602e-08	1.43101e-06
H3K79me2	-1.52775e-06	-3.92032e-05	-4.05286e-06	-1.5234e-06	-0.000259005	-1.57476e-05	5.4176e-06	0
H3K9ac	8.50356e-06	6.72899e-07	8.98832e-06	-4.52059e-11	3.4829e-05	0.0372974	0.00157656	-9.87735e-09
H3K9me1	2.06297e-06	2.14603e-05	-4.61548e-07	2.53835e-07	4.42551e-07	4.46603e-06	1.77171e-06	0
H3K9me3	1.9693e-07	-0.00031263	6.7285e-07	2.48985e-07	-7.77327e-06	7.15449e-06	-0.000539341	0
H4K20me1	-1.46752e-06	-7.62035e-08	-4.74256e-05	1.07619e-07	5.63922e-06	-6.74426e-07	-0.00359376	2.6698e-05
HCFC1	2.16282e-06	0.000469061	5.68046e-06	5.83439e-06	4.65026e-05	1.40704e-05	-4.67288e-07	0.0249538
HDAC1	2.14669e-06	-1.20487e-10	2.80437e-06	-4.82408e-07	9.75912e-06	0.00894674	1.5123e-08	0
HDAC2	-2.07477e-06	5.65366e-14	-1.84529e-06	2.74417e-07	-2.37633e-05	-8.71502e-06	5.54311e-09	-7.20797e-14
HDAC6	1.72373e-06	4.69599e-13	2.40459e-06	-5.02043e-07	0.000375761	6.37264e-06	5.80917e-14	1.35603e-07
HDAC8	1.17096e-06	0.0210574	2.54396e-07	6.73724e-07	1.19753e-05	7.26319e-06	-2.31449e-08	-3.7608e-08
HDGF	1.34257e-06	5.64458e-12	6.97038e-06	0.00530576	-2.83039e-06	-7.68459e-07	2.47265e-11	0.156755
HES1	-6.78013e-07	-7.80652e-13	-3.16253e-06	5.45926e-05	-2.48607e-05	-0.0535459	4.9313e-10	-9.99858e-08
HINFP	-4.14165e-07	-4.59535e-08	-1.12771e-06	-0.00103831	-4.18428e-05	-5.22755e-06	-4.53628e-12	-2.18103e-12
HLTF	-1.33759e-06	-6.21265e-07	-2.33192e-07	-0.0182495	0.225046	1.14346e-06	0	0
HMBOX1	-9.52949e-07	0	-1.23427e-06	-8.06049e-08	-1.78092e-05	9.37504e-07	-1.24771e-13	0
HMGN3	-2.97452e-06	-9.57918e-10	-2.09616e-07	-1.6915e-06	-1.38876e-05	-5.9563e-06	-4.76019e-11	-7.7597e-10
HNRNPH1	0.00423359	-1.20838e-11	-5.10461e-07	-0.0545271	-4.82638e-05	-4.43378e-08	-2.75386e-07	4.38266e-08
HNRNPK	1.72737e-07	-3.66752e-13	-4.08158e-06	5.60251e-05	-2.78061e-05	-1.33462e-05	-2.41373e-13	1.76475e-07
HNRNPL	-0.00464723	-1.67642e-08	-9.93388e-07	-3.55993e-06	-0.0644855	0.000423794	1.08048e-07	0
HNRNPLL	-5.17107e-07	1.03329	-0.200271	1.03336e-06	4.49091e-05	3.17531e-06	-5.38248e-09	1.08679e-07
HNRNPUL1	0.000278794	7.67437e-08	-5.89466e-06	0.181831	-5.78876e-05	1.78194e-06	-1.61983e-09	-2.71183e-08
ID3	-4.33903e-06	-1.09707e-07	-2.50088e-06	8.3361e-06	-4.91848e-05	-1.43664e-06	-1.22702e-07	-1.18367e-08
IKZF1	3.74628e-06	-2.84193e-07	-2.05828e-06	0.53991	-0.00125919	-6.14975e-06	4.28452e-09	0.415479
ILK	-2.64457e-06	1.77897e-08	-1.63682e-06	-8.72081e-07	-1.96104e-05	-6.17773e-06	8.61382e-09	-9.84686e-09
IRF1	2.00681e-06	7.66159e-08	-1.05795e-06	2.79727e-07	9.13908e-05	-8.32546e-06	-1.26758e-07	-0.0055346
IRF2	-1.61167e-06	1.54968e-08	-9.5528e-07	-1.47006e-07	8.47902e-05	-2.87905e-06	0	1.6551e-07
IRF9	-2.37474e-06	0.00034387	1.38671e-06	-1.47119e-06	-1.7771e-05	-9.09523e-07	1.74319e-07	-1.01937e-07
JUN	-1.78655e-06	2.11912e-13	-4.61305e-08	-4.93736e-07	-1.4628e-05	-1.97795e-06	-5.7321e-05	7.01975e-08
JUNB	-1.13231e-06	-3.8357e-07	-3.56338e-08	7.16437e-07	4.93623e-05	-1.90707e-06	0.20927	0
JUND	7.48121e-06	7.80066e-07	-2.34398e-08	4.18243e-06	0.000134837	3.0449e-05	0.690018	-1.8021e-08
KAT2B	-8.70504e-07	-6.15892e-12	-6.11675e-07	1.21188e-06	-0.225796	0.0312627	1.10511e-10	-1.56116e-07
KAT8	-3.65574e-06	-5.6418e-09	-3.22631e-06	-1.06092e-06	0.122113	-2.22824e-06	-9.13181e-08	-2.3191e-06
KDM1A	-1.24295e-06	1.32245e-07	-5.43009e-06	-9.90082e-07	2.23646e-06	4.55216e-07	1.96303e-09	0.0569064
KDM4B	5.0589e-06	-3.26466e-13	2.20816e-06	7.72562e-07	2.54592e-05	4.31903e-06	4.63877e-09	0.000242869
KDM5B	-2.18076e-06	-3.25102e-07	7.89807e-05	-1.44488e-06	-9.53426e-06	-5.80542e-06	-9.65933e-15	0
KLF1	2.66155e-06	7.62128e-11	-4.19696e-07	1.05377e-06	-0.0351261	5.43863e-07	1.3164e-08	2.19112e-07
KLF13	-4.55228e-06	4.36714e-07	-6.54636e-07	-3.22036e-07	-9.28408e-05	-5.99307e-06	-5.8922e-07	-0.0360703
KLF16	-2.6728e-06	1.33191e-11	-3.66198e-07	9.72478e-07	-0.0624993	3.03805e-07	-5.88048e-08	0
L3MBTL2	3.82319e-06	3.6847e-05	9.78896e-06	2.13966e-06	3.01851e-05	6.90329e-06	3.42594e-09	-1.7896e-07
LARP7	-9.82544e-07	1.91882e-05	-2.18538e-06	-1.94319e-06	-1.30658e-05	-8.22231e-06	-7.32317e-08	-2.19299e-07
MAFF	1.38907e-06	1.89445e-08	3.23082e-06	0.0480147	-3.5002e-05	0.00185803	4.43289e-09	0
MAFG	3.79399e-06	1.30144e-07	0.0577211	0.000397726	3.87666e-05	3.75468e-05	0.00154961	-7.63402e-13
MAFK	-2.02564e-06	-8.98679e-08	-4.83517e-07	-4.04357e-07	3.7899e-05	3.79772e-06	1.15259e-08	0
MAX	-2.73611e-06	-6.91863e-10	-0.648238	-0.00975532	-2.12843e-05	-4.11956e-06	-2.36763e-09	-0.000452879
MAZ	2.05989e-05	1.64264e-10	8.16887e-05	-2.94499e-08	6.77909e-06	1.84551e-06	0.000560993	8.02953e-08
MBD2	-1.54802e-06	1.42379e-07	0.0692313	8.68151e-07	4.43396e-06	-2.48043e-06	9.70859e-10	0
MCM2	-4.40704e-07	-0.0156481	-1.39857e-06	-0.00406397	-1.01131e-05	-1.63356e-06	5.73604e-13	-1.62791e-07
MCM3	-2.69058e-06	-2.45138e-07	-3.4945e-06	6.15268e-07	-5.78911e-06	0.00144314	1.34317e-11	-1.25497e-08
MCM5	-2.07966e-06	-0.0960214	-8.43493e-07	-2.11986e-06	-4.79179e-06	-1.51039e-06	-3.18298e-11	7.96286e-08
MCM7	4.62439e-07	8.36555e-10	-1.95359e-08	-4.58308e-08	8.43498e-06	6.62557e-07	1.71225e-07	-3.70354e-08
MEF2A	-3.76703e-06	-1.13976e-07	-2.79428e-06	9.18384e-07	-0.000129669	-2.34327e-06	-3.73776e-08	-5.23825e-07
MEF2D	-2.49415e-06	-5.5146e-10	-1.88307e-06	-0.0585479	-0.05317	-7.82401e-06	-0.000663006	-0.0781139
MEIS2	-7.54021e-07	1.41564e-09	-2.99664e-06	-4.19569e-07	-0.000604245	-1.03808e-05	-1.70545e-07	-6.29713e-07
MIER1	-1.71025e-06	-0.0830502	-1.25566e-06	-1.38841e-06	-3.65376e-05	-8.59531e-06	7.51715e-09	0
MITF	-4.29705e-08	1.58684e-13	2.03675e-06	9.96056e-07	6.43657e-05	7.85739e-06	5.77287e-08	1.13994e-08
MLLT1	-3.65571e-06	1.07775e-09	-7.47011e-06	-5.51712e-07	-3.42164e-05	5.42582e-05	7.35717e-09	-1.09038e-11
MNT	-1.35841e-06	4.60654e-07	-7.08762e-06	0.0197147	0.000186701	0.438709	-6.10602e-08	-3.68793e-07
MTA1	-2.01119e-05	-5.50337e-08	-1.04023e-07	0.000100502	-0.11219	-5.32793e-05	-1.06613e-09	3.47664e-08
MTA2	-3.10258e-06	5.80926e-08	-4.58775e-06	-9.77633e-08	-1.87678e-05	-3.50112e-06	-6.76598e-09	0
MXI1	8.82353e-08	-1.52494e-08	-4.6065e-06	-1.25383e-06	3.4962e-06	-3.15905e-06	8.83115e-13	-1.04126e-07
MYC	3.62439e-07	3.2918e-08	4.54759e-07	0.133772	0.0412604	-6.50853e-06	7.50996e-08	-2.99945e-07
MYNN	3.08712e-06	0.21527	3.80129e-06	2.31336e-07	-1.28097e-05	-8.26008e-07	0.0307618	2.54632e-07
NBN	6.07052e-07	-8.96052e-05	-0.255379	5.73134e-08	1.81592e-05	-8.04008e-06	8.49823e-09	0
NCOA1	-0.019537	-1.00284e-07	-1.88664e-06	-8.1928e-07	6.84247e-06	-2.12556e-06	-3.55518e-10	0
NCOA4	-2.66888e-06	-1.20993e-07	3.29967e-07	-4.62374e-07	-6.77055e-06	2.92193e-06	0.12047	0
NCOR1	-6.90056e-07	-0.0254935	-1.37547e-07	2.63571e-06	-5.07536e-06	1.40274e-06	-8.36111e-06	6.35042e-08
NELFE	7.49549e-07	4.34276e-08	2.59205e-07	4.36821e-07	2.75095e-05	0.000388117	-4.24704e-11	0
NEUROD1	-4.39291e-07	1.63123e-06	2.04503e-06	-2.15268e-07	-2.11753e-06	0.0123696	1.55486e-10	-1.6036e-13
NFATC3	3.12053e-06	0.000151704	4.80882e-07	0.332205	8.33423e-06	1.10454e-06	-5.12587e-06	2.77928e-07
NFE2	-9.96196e-07	6.2636e-08	-3.03735e-06	5.68708e-07	-0.0165373	3.24285e-07	-0.109497	-1.38267e-09
NFE2L1	8.86165e-08	5.68686e-08	-1.07086e-07	1.56738e-06	8.21027e-06	-1.76471e-06	1.59635e-08	0
NFRKB	1.75157e-06	2.36699e-12	2.77975e-06	5.27115e-06	9.07898e-05	0.000636589	-2.19426e-07	-5.18065e-08
NFXL1	-5.34232e-06	-0.00228943	-1.14479e-05	-4.94195e-06	-8.6127e-05	-0.00313452	-4.11373e-10	-8.49137e-07
NFYA	0.0470986	4.71714e-09	3.52713e-06	0.39871	-2.10434e-06	4.85093e-06	8.55045e-09	0
NFYB	2.21228e-06	2.03463e-07	1.2241e-06	3.13693e-06	-9.47673e-07	7.87384e-08	-1.95496e-07	8.94343e-08
NKRF	3.17589e-07	-2.21666e-07	-1.06696e-06	1.09072e-06	-1.90059e-05	-0.954677	-5.28476e-08	6.85417e-07
NONO	-1.48932e-06	4.46425e-13	-1.39165e-06	-3.57704e-08	0.0537722	-3.45223e-06	5.45185e-07	-4.01815e-13
NR2C2	-2.6363e-06	-2.89498e-07	-7.17429e-07	4.85128e-07	9.7639e-05	-7.62881e-06	3.31782e-07	-3.53503e-12
NR2F1	-2.23979e-06	0.000492667	-4.58789e-08	-0.335539	1.90015e-05	2.25535e-06	2.34465e-07	1.73831e-07
NR2F2	-3.05392e-06	-2.02195e-05	-5.12459e-06	-4.13397e-07	5.58021e-07	-6.41804e-06	-2.22748e-09	0.00365048
NR2F6	6.68744e-06	-5.94799e-08	1.12631e-06	1.02423e-05	1.5927e-05	0.0017519	5.3533e-08	1.35965e-07
NR3C1	-2.05987e-06	-8.93559e-08	2.51714e-05	-3.04374e-06	-2.85005e-06	-1.1356e-05	-5.68686e-15	2.81768e-08
NR4A1	6.66889e-07	-6.29309e-10	4.01494e-06	1.96115e-06	0.49389	0.000537798	2.23761e-07	0.0127005
NRF1	-4.1597e-07	1.10869e-07	0.733491	-5.37343e-07	1.16034e-05	0.000202383	-9.32479e-07	5.77786e-08
NUFIP1	2.9529e-07	-4.04745e-09	0.072423	1.80204e-06	2.77053e-06	-1.91655e-07	1.12785e-09	4.21569e-07
PBX2	-1.06563e-06	-5.11265e-08	2.99947e-07	-3.57421e-07	-0.000371351	-1.38511e-06	3.89973e-09	-6.60319e-07
PCBP1	-7.88981e-06	-0.0585259	-6.36265e-06	-1.26792e-06	-2.76988e-05	-0.000273192	4.32326e-08	-1.88702e-10
PCBP2	5.90176e-07	1.52361e-11	0.344745	1.49911e-06	-5.81957e-06	-0.00136527	-0.0861277	-2.39367e-07
PHB2	-2.96954e-07	-1.38656e-08	-7.19412e-06	-2.47485e-06	0.000102807	-1.9284e-06	-2.94625e-12	-1.14713e-07
PHF20	1.79322e-06	0	-3.54034e-07	-1.3557e-06	-1.72146e-05	9.99841e-06	0	-3.7427e-08
PHF21A	1.8648e-06	1.11946e-06	5.6043e-06	2.3395e-06	3.48504e-05	3.56906e-06	0	0
PKNOX1	-0.0202727	-5.23494e-07	-2.96259e-06	2.47436e-10	-2.21516e-06	-0.0224937	3.01916e-07	-3.88899e-07
PML	1.89428e-06	0	-5.44497e-07	-1.04694e-07	-0.00905804	3.1887e-05	2.49165e-07	0
POLR2A	7.08275e-07	-1.26354e-06	-5.28027e-06	2.25011e-07	-4.27057e-05	-3.81508e-06	2.58248e-07	-1.2751e-12
POLR2AphosphoS2	-4.90248e-06	1.59054e-07	-2.23305e-06	-1.7947e-07	-1.43944	4.41276e-07	-0.000722408	-7.35832e-08
POLR2AphosphoS5	3.46445e-06	1.9754e-08	1.24356e-07	0.000426068	-0.000688022	3.94056e-06	-4.33023e-09	2.65533e-07
POLR2B	-5.66873e-06	-2.41675e-12	-2.98671e-06	0.0894479	1.84983e-06	1.0782e-06	2.83305e-07	0.0256035
POLR2G	-3.72598e-07	-2.29267e-13	9.46978e-07	-1.21641e-07	4.20592e-06	1.65548e-06	1.90321e-09	0.000589841
POLR2H	4.10227e-06	0.102044	2.16927e-06	4.49371e-07	4.22478e-05	2.99974e-06	7.54885e-13	1.71257e-09
POLR3A	-5.2686e-07	-0.770206	-1.67016e-07	-1.36852e-06	-0.000201543	-2.04249e-06	-3.32065e-07	1.14226e-08
POLR3G	-2.54619e-07	2.14183e-08	-7.08029e-07	-1.60036e-08	-1.18899e-05	7.56669e-06	0	-6.53396e-08
POU5F1	-3.76316e-07	-2.79583e-08	-3.62585e-07	4.60274e-07	-1.3221e-05	0.00527701	2.50202e-07	-0.000225178
PRDM10	-1.36546e-06	9.27061e-08	-1.48936e-06	-1.46547e-06	-1.23151e-05	-7.31229e-07	6.929e-08	-8.22439e-07
PRMT5	0.0824605	-3.92879e-07	9.18144e-08	-1.2514e-06	1.06836e-05	-5.76917e-06	4.26034e-08	-8.84034e-14
PRPF4	-4.119e-06	-0.00039777	-1.4206e-06	-8.90796e-07	3.19615e-05	5.38197e-07	-2.35624e-12	2.06977e-07
PTBP1	-1.54608e-06	-8.19159e-08	-8.98722e-07	1.5814e-06	-2.17223e-05	-3.48845e-06	-1.49051e-09	0
PTRF	-5.6859e-06	-1.58563e-08	-2.62434e-06	-3.97421e-07	-0.000224405	-1.21966e-05	1.96476e-11	0.410963
PTTG1	-1.5691e-06	-2.6565e-11	-3.97828e-06	-2.26543e-06	-0.236154	-5.71371e-06	-0.0940476	1.17379e-10
PYGO2	-1.38441e-06	5.21515e-08	-8.59709e-07	-2.98284e-06	-1.89558e-05	-3.77585e-06	-0.00926471	0
RAD21	6.83881e-07	1.15366e-08	9.50097e-07	9.1384e-07	-2.99116e-05	8.54409e-08	2.36905e-09	-6.68469e-08
RAD51	-2.33644e-07	2.19977e-08	8.27392e-07	1.16617e-07	-0.00148916	-5.68629e-06	-1.27999e-07	-5.71815e-07
RBBP5	-1.44691e-06	1.0201e-09	-5.71702e-07	0.000790542	-0.000110263	-2.65886e-06	0	-5.47613e-08
RBFOX2	2.94354e-06	8.66041e-07	1.91989e-05	1.63892e-06	9.49022e-05	1.27924e-05	-8.89348e-08	0.0518619
RBM14	9.78761e-07	8.67354e-08	1.93256e-06	3.70154e-07	1.76852e-05	-2.53088e-06	4.07113e-07	3.82182e-07
RBM15	-8.25695e-07	2.10979e-12	-1.1994e-06	-1.14078e-07	1.91117e-05	2.09715e-06	1.00899e-07	0
RBM17	-2.31005e-06	-5.31606e-07	-7.34146e-07	4.36614e-07	0.904477	6.23918e-06	-6.97846e-09	0
RBM22	7.30901e-08	4.3466e-12	5.63998e-07	2.16987e-06	-3.07379e-05	-1.03221e-06	-1.18996e-07	-9.30216e-08
RBM25	-4.66453e-07	0.036428	-1.79876e-06	-1.70836e-06	-0.000101824	0.0497283	-2.01304e-14	-0.00031866
RBM34	-0.0399563	6.11698e-07	-3.65295e-07	2.17189e-09	2.22978e-05	-2.3568e-07	6.33491e-11	0
RBM39	6.99583e-07	0.00102839	3.2836e-06	-0.00740633	6.30946e-05	-0.00208681	8.96069e-10	1.50389e-08
RCOR1	-1.84645e-06	3.06525e-08	2.7434e-06	-0.00066252	-1.31445e-05	-0.00024421	-1.57468e-08	-1.35353e-12
RELA	-2.93402e-06	2.11056e-09	-4.98514e-06	-2.65881e-07	-3.32694e-07	-1.53987e-05	2.39436e-05	0
REST	-0.00764166	-0.0725076	-2.2871e-05	-7.20887e-07	8.25999e-06	4.02097e-06	9.3397e-05	0
RFX1	-9.11473e-07	6.0158e-12	9.8846e-05	-2.59108e-07	-0.0105758	-1.18337e-05	-1.05902e-13	0.000132445
RFX5	-1.8143e-06	0	-9.92667e-07	-2.44018e-06	-2.05875e-05	-5.62469e-06	2.34315e-08	-0.00153651
RNF2	-9.04615e-07	-4.76028e-07	-3.97317e-06	-1.87158e-06	-2.56516e-05	-7.12634e-08	3.26094e-09	2.30062e-08
RUNX1	-5.54837e-06	0.0276257	-3.14303e-06	8.87937e-07	-1.86459e-05	-0.234877	3.23449e-07	-7.56544e-08
SAFB	1.02569e-06	0	6.23961e-06	0.397507	4.1001e-06	5.03631e-06	-0.0036512	8.8287e-07
SAFB2	4.79553e-07	5.35586e-06	-2.20011e-06	0.000104845	-1.41218e-05	-2.73695e-06	2.17679e-08	0
SAP30	1.25272e-06	0.00137604	1.21172e-06	1.01291e-07	-1.6816e-06	-7.14079e-07	-3.41635e-10	0
SETDB1	-7.04093e-06	2.76994e-08	-8.2613e-07	-0.175394	-4.27166e-05	-5.87739e-06	-1.41087e-11	0
SFPQ	-6.25436e-07	1.84522e-07	-8.32768e-07	-1.47075e-06	-3.94959e-06	2.98584e-06	-3.85592e-10	6.69982e-08
SIN3A	-2.21789e-06	4.52393e-08	-3.57852e-07	-7.83802e-07	-0.000105638	-3.05139e-05	7.63183e-11	0
SIRT6	-9.30869e-06	-2.11547e-12	-4.80772e-07	-4.59485e-07	-9.76331e-06	-5.53013e-06	5.71502e-09	2.27419e-10
SIX5	-1.62148e-06	-3.70749e-08	-3.67111e-06	2.31157e-07	0.146964	6.47199e-07	-1.01255e-09	9.01088e-07
SMAD1	6.04193e-07	3.73428e-07	9.69559e-08	2.5316e-06	0.000233005	1.02981e-05	8.36031e-07	-1.19999e-09
SMAD2	3.81516e-07	3.95726e-08	-1.69867e-06	-4.21391e-08	-1.26575e-05	-2.9928e-07	-0.000113853	7.37427e-10
SMAD5	-2.42968e-06	2.342e-07	-4.42622e-06	-1.9222e-06	-4.88491e-05	-6.60263e-06	-0.0884866	-2.94607e-09
SMARCA4	8.29877e-06	1.0877e-06	6.75442e-06	6.9804e-06	1.84679e-05	1.28504e-05	-1.51341e-08	1.5755e-07
SMARCA5	1.28557e-06	-1.55765e-13	3.73777e-06	1.56741e-06	-0.000384731	1.94337e-06	-7.28531e-08	0
SMARCB1	6.5452e-07	6.14355e-07	9.90147e-07	3.15766e-06	-4.84396e-05	2.45447e-06	2.30299e-11	0
SMARCC2	1.1445e-05	-4.04734e-08	1.12979e-06	2.68359e-10	-1.28332e-05	3.87287e-06	-1.45293e-08	1.05393e-07
SMARCE1	-2.68758e-06	-2.6241e-07	-1.39765e-06	-2.27148e-06	-1.60755e-05	-2.3132e-06	4.19382e-10	0
SMC3	-5.75779e-08	-1.98566e-07	3.34864e-07	-6.64941e-07	6.47055e-05	0.0860884	-5.95928e-09	0
SNIP1	-3.33119e-07	1.02669e-07	1.37744e-06	-2.86937e-06	-5.36233e-06	-2.68064e-06	-1.08712e-05	0.0692634
SNRNP70	0.0565503	-0.000104758	-2.54788e-06	5.9458e-07	2.87345e-06	-1.173e-06	-5.78918e-11	-1.46789e-07
SOX6	-1.03908e-06	5.04201e-06	-7.31717e-07	-9.30842e-07	-1.24377e-05	0.116341	4.15431e-05	0
SP1	-1.08529e-07	-5.01621e-08	-1.90643e-06	-1.92424e-07	-4.76815e-05	-4.87068e-06	-0.000890931	2.61594e-07
SP2	-5.05022e-07	-0.00433394	-3.02822e-06	-3.58739e-06	-3.25917e-05	-9.4898e-06	0	-9.9658e-07
SPI1	2.12643e-06	1.93727e-10	2.28144e-07	-9.88484e-07	2.13178e-05	-0.000159574	-6.12644e-10	-0.116105
SREBF1	-1.54955e-06	-0.114614	-0.000736165	-6.70347e-08	1.74562e-05	-0.579597	-6.48094e-08	0
SRF	-6.4112e-06	3.78114e-06	1.46651	4.51113e-07	-1.61374e-05	-4.38479e-06	3.43468e-09	-1.40279e-07
SRSF1	7.35563e-07	8.52568e-08	-0.171643	2.69648e-07	-1.04139e-05	5.99284e-06	-3.15975e-11	1.73463e-07
SRSF3	2.23554e-06	-1.21444e-08	0.00688854	-2.19525e-06	2.91109e-05	3.73889e-06	-5.18713e-08	8.46441e-08
SRSF7	5.36775e-07	0.0286185	-3.32947e-06	-7.87755e-07	-2.59064e-05	2.56519e-07	0.126128	-2.29785e-07
SRSF9	6.87319e-08	-0.000187013	2.76398e-06	-0.0405853	3.14219e-05	1.56301e-06	-9.07207e-09	-1.74293e-09
STAT5A	-3.89278e-06	-1.29149e-12	-2.66338e-06	-1.80262e-06	1.1334e-05	-0.0279709	3.94728e-13	1.93673e-07
SUPT5H	-9.88033e-06	-1.08397e-07	-1.01895e-05	-1.61631e-06	-3.04293e-05	-3.14353e-05	-9.59111e-15	-5.86117e-07
SUZ12	1.47347e-06	2.05809e-11	1.32336e-07	1.4976e-06	6.1585e-06	2.83867e-06	1.0088e-07	-3.02813e-07
TAF1	5.25552e-06	4.86556e-10	1.55707e-05	4.23856e-07	0.0222822	9.24123e-06	1.01438e-09	3.15931e-07
TAF15	-2.5952e-06	-9.56611e-07	-1.67e-06	-2.07054e-06	-1.95397e-05	-7.96915e-06	2.04219e-10	0
TAF7	-6.84336e-07	-1.27608e-12	-8.74394e-07	-1.75019e-05	-0.000130292	2.09557e-07	-1.02966e-07	4.0778e-07
TAL1	2.07404e-07	-4.60177e-10	2.40579e-06	0.00308893	-2.86821e-05	1.39996e-06	-7.28365e-08	-6.00249e-10
TARDBP	-1.03355e-06	3.03096e-08	-8.79131e-06	-4.57056e-07	-1.89233e-05	-0.0322817	-1.20575e-10	7.60387e-07
TBL1XR1	5.94181e-07	-0.0251216	1.54167e-06	-0.00343709	2.48761e-06	0.000677496	3.67695e-08	1.37567e-06
TCF12	-6.34897e-06	-9.14189e-09	-2.11912e-07	-1.50052e-06	1.99915e-05	-3.87946e-07	3.10806e-17	0.0128762
TCF7	3.66401e-06	3.40056e-09	-5.18995e-07	1.33214e-08	2.40428e-05	0.000566595	3.66859e-10	1.30746e-10
TCF7L2	1.82461e-07	-1.40603e-07	-3.49423e-08	-9.68947e-07	-5.7422e-05	0.835772	8.92631e-10	-2.63049e-11
TEAD2	1.14708e-06	3.15187e-07	-6.15713e-07	-1.98964e-06	7.47764e-06	1.49991e-06	-1.27715e-07	4.74598e-09
TEAD4	1.26557e-06	9.86064e-05	9.07186e-07	-6.85138e-07	4.84627e-05	4.208e-06	-4.40776e-10	4.31613e-05
TFDP1	-4.92041e-07	0.00407493	2.45073e-06	-0.0139186	2.96929e-05	-2.26451e-06	0.186968	0.000612028
THAP1	-0.487309	1.04199e-08	-0.000279359	-3.10694e-06	-5.62974e-05	-7.80022e-06	9.40932e-08	-2.11161e-09
TRIM24	-6.98728e-05	6.78488e-13	-0.0663011	-1.86693e-06	-1.37064e-05	-1.83232e-05	-7.42209e-07	-4.46233e-06
TRIM25	-0.219606	-0.00979617	-1.30428e-06	-1.98583e-06	-1.85606e-05	-6.22509e-06	0	-8.64977e-05
TRIM28	3.26442e-06	-4.07736e-07	1.59337e-06	2.5277e-06	4.64544e-06	2.06992e-06	0	0.0016516
TRIP13	-1.32816e-06	6.06175e-15	0.558131	3.85033e-07	-0.000116117	1.07098e-06	-0.000952865	0
TSC22D4	-2.70455e-06	-1.9253e-08	7.85129e-05	6.06631e-08	-1.41965e-05	-0.00433357	-2.07512e-11	0
U2AF1	2.41239e-07	-2.3296e-08	-7.7382e-07	5.29282e-07	-3.99092e-05	-2.70533e-06	-6.90031e-13	-1.46105e-09
U2AF2	-3.70965e-07	-6.73386e-11	-3.08493e-06	-4.01431e-06	-2.12522e-05	2.92837e-06	-3.93914e-08	-6.17644e-09
UBTF	1.67686e-07	-0.0133632	1.26938e-06	-0.250859	-1.22159e-05	1.04265e-06	-1.04349e-06	0
USF1	5.92657e-07	2.39755e-08	3.26052e-06	-1.8948e-06	-5.03291e-05	-5.05127e-06	-0.000213974	0.249876
USF2	-3.6496e-07	-5.71345e-07	-0.353329	1.53772e-07	-6.1001e-05	-4.69277e-06	-1.38147e-09	-0.00806874
WHSC1	-6.30427e-08	4.67527e-10	-1.85004e-06	-3.03024e-06	0.000455896	-0.0122548	-1.5777e-12	-6.97776e-11
XRCC4	-0.00403406	0	-6.98035e-07	-1.62911e-07	8.51051e-05	-1.528e-05	-1.89316e-09	0
XRCC5	-1.62628e-06	3.31609e-08	5.37789e-06	-6.79671e-08	1.04323e-05	1.56582e-06	-4.18726e-10	0
YBX1	-8.31859e-07	-1.57321e-07	-3.31002e-06	-4.76141e-07	-2.35281e-05	-0.097999	-3.54747e-09	-1.59269e-06
YBX3	-1.19232e-06	1.08312e-06	1.18084e-07	1.12194e-06	5.61922e-06	-0.000636922	-2.74781e-09	0
YY1	3.50638e-06	0.252216	5.08373e-06	1.99875e-06	4.31231e-05	2.40966	7.06996e-10	7.22509e-08
ZBED1	-5.94769e-07	-0.0921463	-1.93915e-06	-2.03064e-06	-0.503301	-0.481454	-6.16825e-08	-2.56224e-10
ZBTB11	-7.53064e-07	4.78372e-11	2.95142e-07	7.99043e-07	0.000742448	0.0300279	2.11898e-07	-1.50363e-07
ZBTB2	-1.41098e-06	-1.52844e-13	2.43583e-06	-2.30729e-06	-2.75429e-05	1.47851e-06	3.07221e-13	-5.33572e-07
ZBTB33	-8.03526e-07	0.000260761	-9.63343e-06	-6.57675e-08	-3.83011e-05	4.82512e-07	-1.33486e-09	2.27051e-08
ZBTB40	1.71491e-06	4.9028e-08	-2.84956e-06	6.8525e-07	4.26232e-06	-1.47079e-06	1.27138e-09	0
ZBTB5	0.0154278	-6.7353e-07	-0.00608465	-7.85977e-06	-3.22342e-05	-2.16288e-05	-1.57366e-07	0
ZBTB7A	1.79152e-05	-4.00648e-10	-1.73434e-07	-1.84576e-07	-3.23386e-05	2.83426e-07	0.0300107	0.000658831
ZC3H11A	0.819915	4.0028e-11	-6.16922e-07	1.33907e-06	-0.000726808	-4.12388e-06	6.31083e-10	0
ZC3H8	-5.44288e-06	8.22594e-08	-2.44968e-06	-1.09442e-06	1.13658e-05	0.0526582	-6.62406e-08	-1.32541e-07
ZEB2	4.15361e-06	-9.82462e-10	7.18818e-06	-9.7724e-07	4.03788e-05	1.13973e-05	-2.19211e-07	0
ZFP36	-3.39077e-07	-1.54315e-07	-2.87522e-05	-1.01942e-06	2.32777e-05	-4.07245e-06	-7.21057e-08	1.44267e-09
ZFP91	-8.76685e-07	3.97303e-07	-0.000524872	-1.58173e-07	5.33182e-06	6.70888e-06	1.0214e-08	-7.47233e-08
ZFX	-4.04018e-06	0.000573721	0.216602	-8.8713e-07	-4.6655e-05	-1.86511e-07	-4.11458e-08	0.000269736
ZHX1	2.79217e-07	5.63729e-06	0.000232097	2.27382e-06	6.28713e-06	-5.01961e-07	3.74763e-05	3.29427e-14
ZKSCAN1	1.69059e-06	0.00289181	2.56439e-06	5.08712e-07	1.26421e-06	6.74379e-06	-1.26923e-07	0
ZKSCAN8	-6.24288e-07	6.25828e-11	3.521e-06	-6.1737e-08	4.42071e-05	3.87243e-06	4.89344e-09	3.40384e-05
ZMIZ1	-1.72234e-06	-4.72656e-07	-9.60334e-08	-9.87281e-07	-1.52929e-05	0.0707644	6.86655e-11	-0.271981
ZMYM3	-3.24876e-07	-2.00003e-11	-2.13576e-07	-1.86657e-06	-1.34479e-05	6.5839e-07	-1.25528e-08	4.57464e-08
ZNF143	6.07902e-07	0.0016719	1.39367e-06	1.4536e-07	2.57057e-06	-2.47434e-07	1.09737e-07	0
ZNF146	-0.158962	-0.00155665	2.82849e-07	-3.52585e-06	-0.0516707	-6.7404e-06	1.72227e-08	4.80113e-13
ZNF175	9.33147e-06	3.40916e-08	2.00895e-05	1.10748e-05	0.000185332	0.0552939	-5.08474e-11	-1.252e-07
ZNF184	-2.94429e-06	-5.81034e-08	-1.883e-05	-2.60921e-06	0.000111878	-1.08472e-05	9.4354e-08	0
ZNF197	0.000219548	-4.76675e-10	1.01606e-06	0.0190924	0.00010011	6.26011e-06	1.54071e-07	0.640965
ZNF24	-0.504816	0	-6.88139e-06	-1.02023e-06	-8.4496e-07	-1.44326e-05	-4.20606e-12	0.00164362
ZNF263	7.23123e-07	-7.73854e-08	1.72794e-06	6.16393e-09	8.05479e-06	0.000305769	-4.10602e-09	3.09256e-07
ZNF274	7.48024e-08	5.20269e-09	2.71958e-06	2.3117e-07	1.24814e-05	1.01699e-05	-2.07953e-05	-0.193959
ZNF280A	-9.6908e-07	1.43891e-11	4.61199e-07	2.33839e-07	6.20378e-05	7.56658e-06	1.08161e-10	0.000602493
ZNF282	2.21695e-06	1.20962e-11	2.06681e-06	3.45964e-07	5.31082e-05	1.04416e-05	2.74129e-07	2.53907e-07
ZNF316	-1.07883e-06	-2.69704e-11	-0.000838704	-6.02548e-07	-0.000933746	-4.6412e-06	-5.29511e-09	-1.98535e-06
ZNF318	0.000187601	9.84144e-08	2.47229e-06	0.0766759	0.000285219	6.1317e-06	1.43988e-11	3.16799e-07
ZNF384	-0.020777	1.9141e-07	4.85976e-07	-0.201071	0.341907	-1.6945e-06	-4.19985e-08	-5.2028e-13
ZNF395	1.06531e-07	2.54247e-09	6.02774e-06	3.87127e-07	3.51516e-05	-8.24079e-07	2.67287e-05	-1.05225e-08
ZNF407	-5.66828e-06	-3.22937e-07	-1.96707e-06	-1.97346e-09	-6.38969e-05	-4.07442e-06	-3.32776e-08	-2.29675e-10
ZNF512	0.0124877	4.03432e-09	-1.89346e-06	-1.28338e-06	0.0136793	-1.53736e-06	1.21697e-07	3.67654e-08
ZNF584	1.01539e-06	-5.79963e-08	6.87676e-06	4.12535e-06	8.67449e-05	1.37892e-06	-3.27512e-09	5.11282e-07
ZNF589	1.87509e-06	-2.85137e-08	2.89017e-06	-3.6013e-07	3.64456e-05	5.3235e-06	3.02684e-07	-0.0161876
ZNF639	-1.17869e-06	0	-5.00389e-07	1.65249e-06	-1.33684e-05	2.04278e-06	3.2538e-08	-1.16119e-08
ZNF644	-1.55493e-06	2.52873e-07	6.72281e-07	6.44463e-07	3.80199e-05	1.63024e-05	-3.97641e-09	1.60878e-06
ZNF740	1.2255e-06	-2.93266e-07	1.30402e-06	3.77501e-06	4.58684e-05	6.70377e-06	0	6.97334e-08
ZNF766	9.13265e-07	-9.40015e-08	2.19321e-06	5.49641e-08	-2.74763e-05	4.85282e-06	5.70614e-08	-7.03753e-08
ZNF83	2.45379e-05	-1.69071e-05	0.00023731	-0.013685	3.87162e-05	-0.00023458	1.55514e-05	4.10569e-05
